# Supplementary material for: Mapping the spatial distribution of the Japanese encephalitis vector, Culex tritaeniorhynchus Giles, 1901 (Diptera: Culicidae) within areas of Japanese encephalitis risk
Source: Parasit Vectors. 2017 Mar 16;10:148. doi: 10.1186/s13071-017-2086-8 (PMC5356256; doi:10.1186/s13071-017-2086-8)
Supplement: Additional file 2: Table S1. — Occurrence data used to fit and train the model. The file contains geo-positioned occurrence data obtained from literature searches and GBIF. An ‘OBJECTID’ is provided for VectorMap data to allow readers to obtain the same records used within this study directly from the source. (.csv) (CSV 709 kb) [file 13071_2017_2086_MOESM2_ESM.csv]

unique_id	country	lat	lon	full_name	location_type	admin_level	species	presence	year_st	month_st	year_en	month_en	mos_sample1	mos_sample2	mos_sample3	mos_sample4	mos_id	source_one	source_two	GAUL_CODE	buffer	repository_id	repository_identifier_variable
1	Pakistan	31.26	72.32	NA	point	-999	Culex tritaeniorhynchus	presence	2013	3	2013	3	unknown	NA	NA	NA	unknown	http://data.gbif.org (2015), Culex tritaeniorhynchus, 283 records, accessed on 31st July 2015.		NA	NA	1009421016	gbifID
2	Pakistan	31.75	73.83	NA	point	-999	Culex tritaeniorhynchus	presence	2012	9	2012	9	unknown	NA	NA	NA	unknown	http://data.gbif.org (2015), Culex tritaeniorhynchus, 283 records, accessed on 31st July 2015.		NA	NA	1009421005	gbifID
3	Pakistan	31.49	74.27	NA	point	-999	Culex tritaeniorhynchus	presence	2012	9	2012	9	unknown	NA	NA	NA	unknown	http://data.gbif.org (2015), Culex tritaeniorhynchus, 283 records, accessed on 31st July 2015.		NA	NA	1009421072	gbifID
4	Pakistan	31.75	73.8	NA	point	-999	Culex tritaeniorhynchus	presence	2012	9	2012	9	unknown	NA	NA	NA	unknown	http://data.gbif.org (2015), Culex tritaeniorhynchus, 283 records, accessed on 31st July 2015.		NA	NA	1009421003	gbifID
5	Pakistan	31.49	74.27	NA	point	-999	Culex tritaeniorhynchus	presence	2012	9	2012	9	unknown	NA	NA	NA	unknown	http://data.gbif.org (2015), Culex tritaeniorhynchus, 283 records, accessed on 31st July 2015.		NA	NA	1009421018	gbifID
6	Pakistan	31.5	74.27	NA	point	-999	Culex tritaeniorhynchus	presence	2012	9	2012	9	unknown	NA	NA	NA	unknown	http://data.gbif.org (2015), Culex tritaeniorhynchus, 283 records, accessed on 31st July 2015.		NA	NA	1009421027	gbifID
7	Pakistan	31.5	74.27	NA	point	-999	Culex tritaeniorhynchus	presence	2012	9	2012	9	unknown	NA	NA	NA	unknown	http://data.gbif.org (2015), Culex tritaeniorhynchus, 283 records, accessed on 31st July 2015.		NA	NA	1009421054	gbifID
8	Pakistan	31.4	73.03	NA	point	-999	Culex tritaeniorhynchus	presence	2012	9	2012	9	unknown	NA	NA	NA	unknown	http://data.gbif.org (2015), Culex tritaeniorhynchus, 283 records, accessed on 31st July 2015.		NA	NA	1009421004	gbifID
9	Pakistan	31.5	74.27	NA	point	-999	Culex tritaeniorhynchus	presence	2012	9	2012	9	unknown	NA	NA	NA	unknown	http://data.gbif.org (2015), Culex tritaeniorhynchus, 283 records, accessed on 31st July 2015.		NA	NA	1009421019	gbifID
10	Pakistan	31.65	73.5	NA	point	-999	Culex tritaeniorhynchus	presence	2012	9	2012	9	unknown	NA	NA	NA	unknown	http://data.gbif.org (2015), Culex tritaeniorhynchus, 283 records, accessed on 31st July 2015.		NA	NA	1009421028	gbifID
11	Pakistan	31.4	73.03	NA	point	-999	Culex tritaeniorhynchus	presence	2012	9	2012	9	unknown	NA	NA	NA	unknown	http://data.gbif.org (2015), Culex tritaeniorhynchus, 283 records, accessed on 31st July 2015.		NA	NA	1009421029	gbifID
12	Pakistan	31.73	73.58	NA	point	-999	Culex tritaeniorhynchus	presence	2012	9	2012	9	unknown	NA	NA	NA	unknown	http://data.gbif.org (2015), Culex tritaeniorhynchus, 283 records, accessed on 31st July 2015.		NA	NA	1009421086	gbifID
13	Pakistan	31.49	74.27	NA	point	-999	Culex tritaeniorhynchus	presence	2012	9	2012	9	unknown	NA	NA	NA	unknown	http://data.gbif.org (2015), Culex tritaeniorhynchus, 283 records, accessed on 31st July 2015.		NA	NA	1009421025	gbifID
14	Pakistan	31.75	73.81	NA	point	-999	Culex tritaeniorhynchus	presence	2012	9	2012	9	unknown	NA	NA	NA	unknown	http://data.gbif.org (2015), Culex tritaeniorhynchus, 283 records, accessed on 31st July 2015.		NA	NA	1009420995	gbifID
15	Pakistan	31.65	73.5	NA	point	-999	Culex tritaeniorhynchus	presence	2012	9	2012	9	unknown	NA	NA	NA	unknown	http://data.gbif.org (2015), Culex tritaeniorhynchus, 283 records, accessed on 31st July 2015.		NA	NA	1009421095	gbifID
16	Pakistan	31.49	74.27	NA	point	-999	Culex tritaeniorhynchus	presence	2012	9	2012	9	unknown	NA	NA	NA	unknown	http://data.gbif.org (2015), Culex tritaeniorhynchus, 283 records, accessed on 31st July 2015.		NA	NA	1009421069	gbifID
17	Pakistan	32.51	74.59	NA	point	-999	Culex tritaeniorhynchus	presence	2012	9	2012	9	unknown	NA	NA	NA	unknown	http://data.gbif.org (2015), Culex tritaeniorhynchus, 283 records, accessed on 31st July 2015.		NA	NA	1009421045	gbifID
18	Pakistan	31.58	74.33	NA	point	-999	Culex tritaeniorhynchus	presence	2012	9	2012	9	unknown	NA	NA	NA	unknown	http://data.gbif.org (2015), Culex tritaeniorhynchus, 283 records, accessed on 31st July 2015.		NA	NA	1009421033	gbifID
19	Pakistan	31.08	74	NA	point	-999	Culex tritaeniorhynchus	presence	2012	9	2012	9	unknown	NA	NA	NA	unknown	http://data.gbif.org (2015), Culex tritaeniorhynchus, 283 records, accessed on 31st July 2015.		NA	NA	1009421041	gbifID
20	India	20.19	76.01	NA	point	-999	Culex tritaeniorhynchus	presence	2012	10	2012	10	unknown	NA	NA	NA	unknown	http://data.gbif.org (2015), Culex tritaeniorhynchus, 283 records, accessed on 31st July 2015.		NA	NA	1009303671	gbifID
21	Pakistan	32.95	73.7	NA	point	-999	Culex tritaeniorhynchus	presence	2012	10	2012	10	unknown	NA	NA	NA	unknown	http://data.gbif.org (2015), Culex tritaeniorhynchus, 283 records, accessed on 31st July 2015.		NA	NA	1009421013	gbifID
22	Pakistan	33.03	73.7	NA	point	-999	Culex tritaeniorhynchus	presence	2012	10	2012	10	unknown	NA	NA	NA	unknown	http://data.gbif.org (2015), Culex tritaeniorhynchus, 283 records, accessed on 31st July 2015.		NA	NA	1009421034	gbifID
23	Pakistan	32.96	73.7	NA	point	-999	Culex tritaeniorhynchus	presence	2012	10	2012	10	unknown	NA	NA	NA	unknown	http://data.gbif.org (2015), Culex tritaeniorhynchus, 283 records, accessed on 31st July 2015.		NA	NA	1009421050	gbifID
24	Pakistan	32.95	73.72	NA	point	-999	Culex tritaeniorhynchus	presence	2012	10	2012	10	unknown	NA	NA	NA	unknown	http://data.gbif.org (2015), Culex tritaeniorhynchus, 283 records, accessed on 31st July 2015.		NA	NA	1009420958	gbifID
25	Pakistan	33.02	73.7	NA	point	-999	Culex tritaeniorhynchus	presence	2012	10	2012	10	unknown	NA	NA	NA	unknown	http://data.gbif.org (2015), Culex tritaeniorhynchus, 283 records, accessed on 31st July 2015.		NA	NA	1009420968	gbifID
26	Pakistan	33.12	73.41	NA	point	-999	Culex tritaeniorhynchus	presence	2012	10	2012	10	unknown	NA	NA	NA	unknown	http://data.gbif.org (2015), Culex tritaeniorhynchus, 283 records, accessed on 31st July 2015.		NA	NA	1009420972	gbifID
27	Pakistan	33.57	73.08	NA	point	-999	Culex tritaeniorhynchus	presence	2012	10	2012	10	unknown	NA	NA	NA	unknown	http://data.gbif.org (2015), Culex tritaeniorhynchus, 283 records, accessed on 31st July 2015.		NA	NA	1009420989	gbifID
28	Pakistan	32.89	73.77	NA	point	-999	Culex tritaeniorhynchus	presence	2012	10	2012	10	unknown	NA	NA	NA	unknown	http://data.gbif.org (2015), Culex tritaeniorhynchus, 283 records, accessed on 31st July 2015.		NA	NA	1009420998	gbifID
29	Pakistan	32.95	73.7	NA	point	-999	Culex tritaeniorhynchus	presence	2012	10	2012	10	unknown	NA	NA	NA	unknown	http://data.gbif.org (2015), Culex tritaeniorhynchus, 283 records, accessed on 31st July 2015.		NA	NA	1009421009	gbifID
30	Pakistan	32.96	73.7	NA	point	-999	Culex tritaeniorhynchus	presence	2012	10	2012	10	unknown	NA	NA	NA	unknown	http://data.gbif.org (2015), Culex tritaeniorhynchus, 283 records, accessed on 31st July 2015.		NA	NA	1009421062	gbifID
31	Pakistan	32.94	73.71	NA	point	-999	Culex tritaeniorhynchus	presence	2012	10	2012	10	unknown	NA	NA	NA	unknown	http://data.gbif.org (2015), Culex tritaeniorhynchus, 283 records, accessed on 31st July 2015.		NA	NA	1009420991	gbifID
32	Pakistan	33.03	73.7	NA	point	-999	Culex tritaeniorhynchus	presence	2012	10	2012	10	unknown	NA	NA	NA	unknown	http://data.gbif.org (2015), Culex tritaeniorhynchus, 283 records, accessed on 31st July 2015.		NA	NA	1009421043	gbifID
33	Pakistan	33.03	73.7	NA	point	-999	Culex tritaeniorhynchus	presence	2012	10	2012	10	unknown	NA	NA	NA	unknown	http://data.gbif.org (2015), Culex tritaeniorhynchus, 283 records, accessed on 31st July 2015.		NA	NA	1009421065	gbifID
34	Pakistan	33.03	73.7	NA	point	-999	Culex tritaeniorhynchus	presence	2012	10	2012	10	unknown	NA	NA	NA	unknown	http://data.gbif.org (2015), Culex tritaeniorhynchus, 283 records, accessed on 31st July 2015.		NA	NA	1009421011	gbifID
35	Pakistan	33.12	73.41	NA	point	-999	Culex tritaeniorhynchus	presence	2012	10	2012	10	unknown	NA	NA	NA	unknown	http://data.gbif.org (2015), Culex tritaeniorhynchus, 283 records, accessed on 31st July 2015.		NA	NA	1009420977	gbifID
36	Pakistan	32.94	73.71	NA	point	-999	Culex tritaeniorhynchus	presence	2012	10	2012	10	unknown	NA	NA	NA	unknown	http://data.gbif.org (2015), Culex tritaeniorhynchus, 283 records, accessed on 31st July 2015.		NA	NA	1009421024	gbifID
37	Pakistan	32.94	73.71	NA	point	-999	Culex tritaeniorhynchus	presence	2012	10	2012	10	unknown	NA	NA	NA	unknown	http://data.gbif.org (2015), Culex tritaeniorhynchus, 283 records, accessed on 31st July 2015.		NA	NA	1009421007	gbifID
38	Pakistan	32.94	73.71	NA	point	-999	Culex tritaeniorhynchus	presence	2012	10	2012	10	unknown	NA	NA	NA	unknown	http://data.gbif.org (2015), Culex tritaeniorhynchus, 283 records, accessed on 31st July 2015.		NA	NA	1009421044	gbifID
39	Pakistan	32.94	73.71	NA	point	-999	Culex tritaeniorhynchus	presence	2012	10	2012	10	unknown	NA	NA	NA	unknown	http://data.gbif.org (2015), Culex tritaeniorhynchus, 283 records, accessed on 31st July 2015.		NA	NA	1009420962	gbifID
40	Pakistan	32.96	73.7	NA	point	-999	Culex tritaeniorhynchus	presence	2012	10	2012	10	unknown	NA	NA	NA	unknown	http://data.gbif.org (2015), Culex tritaeniorhynchus, 283 records, accessed on 31st July 2015.		NA	NA	1009420993	gbifID
41	Pakistan	32.96	73.71	NA	point	-999	Culex tritaeniorhynchus	presence	2012	10	2012	10	unknown	NA	NA	NA	unknown	http://data.gbif.org (2015), Culex tritaeniorhynchus, 283 records, accessed on 31st July 2015.		NA	NA	1009421015	gbifID
42	Pakistan	33.28	73.29	NA	point	-999	Culex tritaeniorhynchus	presence	2012	10	2012	10	unknown	NA	NA	NA	unknown	http://data.gbif.org (2015), Culex tritaeniorhynchus, 283 records, accessed on 31st July 2015.		NA	NA	1009420974	gbifID
43	Pakistan	33.03	73.7	NA	point	-999	Culex tritaeniorhynchus	presence	2012	10	2012	10	unknown	NA	NA	NA	unknown	http://data.gbif.org (2015), Culex tritaeniorhynchus, 283 records, accessed on 31st July 2015.		NA	NA	1009421017	gbifID
44	Pakistan	33.02	73.7	NA	point	-999	Culex tritaeniorhynchus	presence	2012	10	2012	10	unknown	NA	NA	NA	unknown	http://data.gbif.org (2015), Culex tritaeniorhynchus, 283 records, accessed on 31st July 2015.		NA	NA	1009421021	gbifID
45	Pakistan	32.96	73.71	NA	point	-999	Culex tritaeniorhynchus	presence	2012	10	2012	10	unknown	NA	NA	NA	unknown	http://data.gbif.org (2015), Culex tritaeniorhynchus, 283 records, accessed on 31st July 2015.		NA	NA	1009421067	gbifID
46	Pakistan	33.12	73.41	NA	point	-999	Culex tritaeniorhynchus	presence	2012	10	2012	10	unknown	NA	NA	NA	unknown	http://data.gbif.org (2015), Culex tritaeniorhynchus, 283 records, accessed on 31st July 2015.		NA	NA	1009420961	gbifID
47	Pakistan	33.02	73.7	NA	point	-999	Culex tritaeniorhynchus	presence	2012	10	2012	10	unknown	NA	NA	NA	unknown	http://data.gbif.org (2015), Culex tritaeniorhynchus, 283 records, accessed on 31st July 2015.		NA	NA	1009421049	gbifID
48	Pakistan	33.03	73.7	NA	point	-999	Culex tritaeniorhynchus	presence	2012	10	2012	10	unknown	NA	NA	NA	unknown	http://data.gbif.org (2015), Culex tritaeniorhynchus, 283 records, accessed on 31st July 2015.		NA	NA	1009420978	gbifID
49	Pakistan	32.95	73.71	NA	point	-999	Culex tritaeniorhynchus	presence	2012	10	2012	10	unknown	NA	NA	NA	unknown	http://data.gbif.org (2015), Culex tritaeniorhynchus, 283 records, accessed on 31st July 2015.		NA	NA	1009420981	gbifID
50	Pakistan	33.71	73.15	NA	point	-999	Culex tritaeniorhynchus	presence	2012	10	2012	10	unknown	NA	NA	NA	unknown	http://data.gbif.org (2015), Culex tritaeniorhynchus, 283 records, accessed on 31st July 2015.		NA	NA	1009421014	gbifID
51	Pakistan	33.12	73.41	NA	point	-999	Culex tritaeniorhynchus	presence	2012	10	2012	10	unknown	NA	NA	NA	unknown	http://data.gbif.org (2015), Culex tritaeniorhynchus, 283 records, accessed on 31st July 2015.		NA	NA	1009421001	gbifID
52	Pakistan	32.89	73.77	NA	point	-999	Culex tritaeniorhynchus	presence	2012	10	2012	10	unknown	NA	NA	NA	unknown	http://data.gbif.org (2015), Culex tritaeniorhynchus, 283 records, accessed on 31st July 2015.		NA	NA	1009421022	gbifID
53	Pakistan	33.12	73.41	NA	point	-999	Culex tritaeniorhynchus	presence	2012	10	2012	10	unknown	NA	NA	NA	unknown	http://data.gbif.org (2015), Culex tritaeniorhynchus, 283 records, accessed on 31st July 2015.		NA	NA	1009420996	gbifID
54	Pakistan	32.89	73.77	NA	point	-999	Culex tritaeniorhynchus	presence	2012	10	2012	10	unknown	NA	NA	NA	unknown	http://data.gbif.org (2015), Culex tritaeniorhynchus, 283 records, accessed on 31st July 2015.		NA	NA	1009421008	gbifID
55	Pakistan	33.71	73.15	NA	point	-999	Culex tritaeniorhynchus	presence	2012	10	2012	10	unknown	NA	NA	NA	unknown	http://data.gbif.org (2015), Culex tritaeniorhynchus, 283 records, accessed on 31st July 2015.		NA	NA	1009421026	gbifID
56	Pakistan	32.96	73.71	NA	point	-999	Culex tritaeniorhynchus	presence	2012	10	2012	10	unknown	NA	NA	NA	unknown	http://data.gbif.org (2015), Culex tritaeniorhynchus, 283 records, accessed on 31st July 2015.		NA	NA	1009421020	gbifID
57	Pakistan	32.96	73.7	NA	point	-999	Culex tritaeniorhynchus	presence	2012	10	2012	10	unknown	NA	NA	NA	unknown	http://data.gbif.org (2015), Culex tritaeniorhynchus, 283 records, accessed on 31st July 2015.		NA	NA	1009421096	gbifID
58	Pakistan	30.67	73.1	NA	point	-999	Culex tritaeniorhynchus	presence	2012	11	2012	11	unknown	NA	NA	NA	unknown	http://data.gbif.org (2015), Culex tritaeniorhynchus, 283 records, accessed on 31st July 2015.		NA	NA	1009420994	gbifID
59	Pakistan	29.4	71.67	NA	point	-999	Culex tritaeniorhynchus	presence	2012	11	2012	11	unknown	NA	NA	NA	unknown	http://data.gbif.org (2015), Culex tritaeniorhynchus, 283 records, accessed on 31st July 2015.		NA	NA	1009421051	gbifID
60	Japan	37.81	138.86	NA	point	-999	Culex tritaeniorhynchus	presence	2011	6	2011	6	unknown	NA	NA	NA	unknown	http://data.gbif.org (2015), Culex tritaeniorhynchus, 283 records, accessed on 31st July 2015.		NA	NA	1014683806	gbifID
61	Japan	38.14	140.91	NA	point	-999	Culex tritaeniorhynchus	presence	2011	7	2011	7	unknown	NA	NA	NA	unknown	http://data.gbif.org (2015), Culex tritaeniorhynchus, 283 records, accessed on 31st July 2015.		NA	NA	1014683785	gbifID
62	Japan	35.59	140.23	NA	point	-999	Culex tritaeniorhynchus	presence	2011	7	2011	7	unknown	NA	NA	NA	unknown	http://data.gbif.org (2015), Culex tritaeniorhynchus, 283 records, accessed on 31st July 2015.		NA	NA	1014683899	gbifID
63	Japan	35.85	140.15	NA	point	-999	Culex tritaeniorhynchus	presence	2011	8	2011	8	unknown	NA	NA	NA	unknown	http://data.gbif.org (2015), Culex tritaeniorhynchus, 283 records, accessed on 31st July 2015.		NA	NA	1014683828	gbifID
64	Japan	32.88	130.74	NA	point	-999	Culex tritaeniorhynchus	presence	2011	8	2011	8	unknown	NA	NA	NA	unknown	http://data.gbif.org (2015), Culex tritaeniorhynchus, 283 records, accessed on 31st July 2015.		NA	NA	1014683230	gbifID
65	Pakistan	34.12	72.47	NA	point	-999	Culex tritaeniorhynchus	presence	2011	9	2011	9	unknown	NA	NA	NA	unknown	http://data.gbif.org (2015), Culex tritaeniorhynchus, 283 records, accessed on 31st July 2015.		NA	NA	1009421036	gbifID
66	Pakistan	34.12	72.47	NA	point	-999	Culex tritaeniorhynchus	presence	2011	9	2011	9	unknown	NA	NA	NA	unknown	http://data.gbif.org (2015), Culex tritaeniorhynchus, 283 records, accessed on 31st July 2015.		NA	NA	1009421037	gbifID
67	Pakistan	34.12	72.47	NA	point	-999	Culex tritaeniorhynchus	presence	2011	9	2011	9	unknown	NA	NA	NA	unknown	http://data.gbif.org (2015), Culex tritaeniorhynchus, 283 records, accessed on 31st July 2015.		NA	NA	1009421035	gbifID
68	Pakistan	34.12	72.47	NA	point	-999	Culex tritaeniorhynchus	presence	2011	9	2011	9	unknown	NA	NA	NA	unknown	http://data.gbif.org (2015), Culex tritaeniorhynchus, 283 records, accessed on 31st July 2015.		NA	NA	1009421063	gbifID
69	Pakistan	34.12	72.47	NA	point	-999	Culex tritaeniorhynchus	presence	2011	9	2011	9	unknown	NA	NA	NA	unknown	http://data.gbif.org (2015), Culex tritaeniorhynchus, 283 records, accessed on 31st July 2015.		NA	NA	1009421010	gbifID
70	Pakistan	34.12	72.47	NA	point	-999	Culex tritaeniorhynchus	presence	2011	9	2011	9	unknown	NA	NA	NA	unknown	http://data.gbif.org (2015), Culex tritaeniorhynchus, 283 records, accessed on 31st July 2015.		NA	NA	1009421058	gbifID
71	Pakistan	34.12	72.47	NA	point	-999	Culex tritaeniorhynchus	presence	2011	9	2011	9	unknown	NA	NA	NA	unknown	http://data.gbif.org (2015), Culex tritaeniorhynchus, 283 records, accessed on 31st July 2015.		NA	NA	1009421057	gbifID
72	Japan	32.83	130.06	NA	point	-999	Culex tritaeniorhynchus	presence	2011	11	2011	11	unknown	NA	NA	NA	unknown	http://data.gbif.org (2015), Culex tritaeniorhynchus, 283 records, accessed on 31st July 2015.		NA	NA	1014683223	gbifID
73	Japan	35.59	140.23	NA	point	-999	Culex tritaeniorhynchus	presence	2010	7	2010	7	unknown	NA	NA	NA	unknown	http://data.gbif.org (2015), Culex tritaeniorhynchus, 283 records, accessed on 31st July 2015.		NA	NA	1014683876	gbifID
74	India	9.46	76.41	NA	point	-999	Culex tritaeniorhynchus	presence	2009	1	2009	1	unknown	NA	NA	NA	unknown	http://data.gbif.org (2015), Culex tritaeniorhynchus, 283 records, accessed on 31st July 2015.		NA	NA	1010675977	gbifID
75	India	9.68	76.77	NA	point	-999	Culex tritaeniorhynchus	presence	2009	1	2009	1	unknown	NA	NA	NA	unknown	http://data.gbif.org (2015), Culex tritaeniorhynchus, 283 records, accessed on 31st July 2015.		NA	NA	1010676043	gbifID
76	Japan	35.59	140.23	NA	point	-999	Culex tritaeniorhynchus	presence	2009	7	2009	7	unknown	NA	NA	NA	unknown	http://data.gbif.org (2015), Culex tritaeniorhynchus, 283 records, accessed on 31st July 2015.		NA	NA	1014683853	gbifID
77	Japan	33.95	134.6	NA	point	-999	Culex tritaeniorhynchus	presence	2009	8	2009	8	unknown	NA	NA	NA	unknown	http://data.gbif.org (2015), Culex tritaeniorhynchus, 283 records, accessed on 31st July 2015.		NA	NA	1014683942	gbifID
78	Japan	31.4	130.39	NA	point	-999	Culex tritaeniorhynchus	presence	2008	8	2008	8	unknown	NA	NA	NA	unknown	http://data.gbif.org (2015), Culex tritaeniorhynchus, 283 records, accessed on 31st July 2015.		NA	NA	1014683236	gbifID
79	Japan	35.45	132.83	NA	point	-999	Culex tritaeniorhynchus	presence	2008	8	2008	8	unknown	NA	NA	NA	unknown	http://data.gbif.org (2015), Culex tritaeniorhynchus, 283 records, accessed on 31st July 2015.		NA	NA	1014683920	gbifID
80	India	9.15	79.16	NA	point	-999	Culex tritaeniorhynchus	presence	2007	1	2007	1	unknown	NA	NA	NA	unknown	http://data.gbif.org (2015), Culex tritaeniorhynchus, 283 records, accessed on 31st July 2015.		NA	NA	1010675902	gbifID
81	India	22.32	88.17	NA	point	-999	Culex tritaeniorhynchus	presence	2007	1	2007	1	unknown	NA	NA	NA	unknown	http://data.gbif.org (2015), Culex tritaeniorhynchus, 283 records, accessed on 31st July 2015.		NA	NA	1010675958	gbifID
82	India	26.39	92.46	NA	point	-999	Culex tritaeniorhynchus	presence	2007	1	2007	1	unknown	NA	NA	NA	unknown	http://data.gbif.org (2015), Culex tritaeniorhynchus, 283 records, accessed on 31st July 2015.		NA	NA	1010675997	gbifID
83	India	26.51	92.3	NA	point	-999	Culex tritaeniorhynchus	presence	2007	1	2007	1	unknown	NA	NA	NA	unknown	http://data.gbif.org (2015), Culex tritaeniorhynchus, 283 records, accessed on 31st July 2015.		NA	NA	1010676021	gbifID
84	India	26.49	88.14	NA	point	-999	Culex tritaeniorhynchus	presence	2007	1	2007	1	unknown	NA	NA	NA	unknown	http://data.gbif.org (2015), Culex tritaeniorhynchus, 283 records, accessed on 31st July 2015.		NA	NA	1010675935	gbifID
85	Pakistan	31.42	73.05	NA	point	-999	Culex tritaeniorhynchus	presence	2007	3	2007	3	unknown	NA	NA	NA	unknown	http://data.gbif.org (2015), Culex tritaeniorhynchus, 283 records, accessed on 31st July 2015.		NA	NA	1009421078	gbifID
86	Pakistan	31.42	73.05	NA	point	-999	Culex tritaeniorhynchus	presence	2007	3	2007	3	unknown	NA	NA	NA	unknown	http://data.gbif.org (2015), Culex tritaeniorhynchus, 283 records, accessed on 31st July 2015.		NA	NA	1009421030	gbifID
87	Pakistan	30.18	71.45	NA	point	-999	Culex tritaeniorhynchus	presence	2007	3	2007	3	unknown	NA	NA	NA	unknown	http://data.gbif.org (2015), Culex tritaeniorhynchus, 283 records, accessed on 31st July 2015.		NA	NA	1009421060	gbifID
88	Pakistan	30.18	71.45	NA	point	-999	Culex tritaeniorhynchus	presence	2007	3	2007	3	unknown	NA	NA	NA	unknown	http://data.gbif.org (2015), Culex tritaeniorhynchus, 283 records, accessed on 31st July 2015.		NA	NA	1009421052	gbifID
89	Pakistan	31.42	73.05	NA	point	-999	Culex tritaeniorhynchus	presence	2007	3	2007	3	unknown	NA	NA	NA	unknown	http://data.gbif.org (2015), Culex tritaeniorhynchus, 283 records, accessed on 31st July 2015.		NA	NA	1009420979	gbifID
90	Pakistan	30.18	71.45	NA	point	-999	Culex tritaeniorhynchus	presence	2007	3	2007	3	unknown	NA	NA	NA	unknown	http://data.gbif.org (2015), Culex tritaeniorhynchus, 283 records, accessed on 31st July 2015.		NA	NA	1009420967	gbifID
91	Pakistan	30.18	71.45	NA	point	-999	Culex tritaeniorhynchus	presence	2007	3	2007	3	unknown	NA	NA	NA	unknown	http://data.gbif.org (2015), Culex tritaeniorhynchus, 283 records, accessed on 31st July 2015.		NA	NA	1009421039	gbifID
92	Pakistan	30.18	71.45	NA	point	-999	Culex tritaeniorhynchus	presence	2007	3	2007	3	unknown	NA	NA	NA	unknown	http://data.gbif.org (2015), Culex tritaeniorhynchus, 283 records, accessed on 31st July 2015.		NA	NA	1009420954	gbifID
93	Pakistan	31.42	73.05	NA	point	-999	Culex tritaeniorhynchus	presence	2007	3	2007	3	unknown	NA	NA	NA	unknown	http://data.gbif.org (2015), Culex tritaeniorhynchus, 283 records, accessed on 31st July 2015.		NA	NA	1009421048	gbifID
94	Pakistan	30.27	71.5	NA	point	-999	Culex tritaeniorhynchus	presence	2007	4	2007	4	unknown	NA	NA	NA	unknown	http://data.gbif.org (2015), Culex tritaeniorhynchus, 283 records, accessed on 31st July 2015.		NA	NA	1009420980	gbifID
95	Pakistan	30.18	71.45	NA	point	-999	Culex tritaeniorhynchus	presence	2007	4	2007	4	unknown	NA	NA	NA	unknown	http://data.gbif.org (2015), Culex tritaeniorhynchus, 283 records, accessed on 31st July 2015.		NA	NA	1009420986	gbifID
96	Pakistan	30.27	71.5	NA	point	-999	Culex tritaeniorhynchus	presence	2007	4	2007	4	unknown	NA	NA	NA	unknown	http://data.gbif.org (2015), Culex tritaeniorhynchus, 283 records, accessed on 31st July 2015.		NA	NA	1009421012	gbifID
97	Pakistan	30.18	71.45	NA	point	-999	Culex tritaeniorhynchus	presence	2007	4	2007	4	unknown	NA	NA	NA	unknown	http://data.gbif.org (2015), Culex tritaeniorhynchus, 283 records, accessed on 31st July 2015.		NA	NA	1009421032	gbifID
98	Pakistan	30.27	71.5	NA	point	-999	Culex tritaeniorhynchus	presence	2007	4	2007	4	unknown	NA	NA	NA	unknown	http://data.gbif.org (2015), Culex tritaeniorhynchus, 283 records, accessed on 31st July 2015.		NA	NA	1009420987	gbifID
99	Pakistan	30.27	71.5	NA	point	-999	Culex tritaeniorhynchus	presence	2007	4	2007	4	unknown	NA	NA	NA	unknown	http://data.gbif.org (2015), Culex tritaeniorhynchus, 283 records, accessed on 31st July 2015.		NA	NA	1009421002	gbifID
100	Pakistan	30.18	71.45	NA	point	-999	Culex tritaeniorhynchus	presence	2007	4	2007	4	unknown	NA	NA	NA	unknown	http://data.gbif.org (2015), Culex tritaeniorhynchus, 283 records, accessed on 31st July 2015.		NA	NA	1009421038	gbifID
101	Pakistan	30.18	71.45	NA	point	-999	Culex tritaeniorhynchus	presence	2007	5	2007	5	unknown	NA	NA	NA	unknown	http://data.gbif.org (2015), Culex tritaeniorhynchus, 283 records, accessed on 31st July 2015.		NA	NA	1009421042	gbifID
102	Pakistan	30.18	71.45	NA	point	-999	Culex tritaeniorhynchus	presence	2007	5	2007	5	unknown	NA	NA	NA	unknown	http://data.gbif.org (2015), Culex tritaeniorhynchus, 283 records, accessed on 31st July 2015.		NA	NA	1009420988	gbifID
103	Pakistan	31.7	73.98	NA	point	-999	Culex tritaeniorhynchus	presence	2007	8	2007	8	unknown	NA	NA	NA	unknown	http://data.gbif.org (2015), Culex tritaeniorhynchus, 283 records, accessed on 31st July 2015.		NA	NA	1009421006	gbifID
104	Japan	24.49	124.23	NA	point	-999	Culex tritaeniorhynchus	presence	2007	9	2007	9	unknown	NA	NA	NA	unknown	http://data.gbif.org (2015), Culex tritaeniorhynchus, 283 records, accessed on 31st July 2015.		NA	NA	1014683243	gbifID
105	India	27.35	95.19	NA	point	-999	Culex tritaeniorhynchus	presence	2006	1	2006	1	unknown	NA	NA	NA	unknown	http://data.gbif.org (2015), Culex tritaeniorhynchus, 283 records, accessed on 31st July 2015.		NA	NA	1010675916	gbifID
106	China	23.33538	116.68086	Wutian village	point	-999	Culex tritaeniorhynchus	presence	2004	1	2004	1	unknown	NA	NA	NA	unknown	http://data.gbif.org (2015), Culex tritaeniorhynchus, 283 records, accessed on 31st July 2015.		NA	NA	226114385	gbifID
107	Indonesia	-6.58333	106.78333	Bogor:	polygon	2	Culex tritaeniorhynchus	presence	1980	5	1980	5	unknown	NA	NA	NA	unknown	http://data.gbif.org (2015), Culex tritaeniorhynchus, 283 records, accessed on 31st July 2015.		1013468	NA	177217995	gbifID
108	Indonesia	-6.58333	106.78333	Bogor:	polygon	2	Culex tritaeniorhynchus	presence	1980	5	1980	5	unknown	NA	NA	NA	unknown	http://data.gbif.org (2015), Culex tritaeniorhynchus, 283 records, accessed on 31st July 2015.		1013468	NA	177217996	gbifID
109	Thailand	14.01007	100.95415	Nong Plalai:Sam Lan waterfall	point	-999	Culex tritaeniorhynchus	presence	1969	3	1969	3	unknown	NA	NA	NA	unknown	http://data.gbif.org (2015), Culex tritaeniorhynchus, 283 records, accessed on 31st July 2015.		NA	NA	226114427	gbifID
110	Thailand	18.79561	99.00054	:Chiang Mai city	polygon	2	Culex tritaeniorhynchus	presence	1969	12	1969	12	unknown	NA	NA	NA	unknown	http://data.gbif.org (2015), Culex tritaeniorhynchus, 283 records, accessed on 31st July 2015.		26507	NA	225900045	gbifID
111	Thailand	8.29664	98.65907	:Ban Khlong Sai	point	-999	Culex tritaeniorhynchus	presence	1968	3	1968	3	unknown	NA	NA	NA	unknown	http://data.gbif.org (2015), Culex tritaeniorhynchus, 283 records, accessed on 31st July 2015.		NA	NA	226114419	gbifID
112	Thailand	18.75058	99.97768	:Wat Luang	point	-999	Culex tritaeniorhynchus	presence	1968	5	1968	5	unknown	NA	NA	NA	unknown	http://data.gbif.org (2015), Culex tritaeniorhynchus, 283 records, accessed on 31st July 2015.		NA	NA	226114420	gbifID
113	Thailand	12.90401	100.9323	:Wat Sawang Arom	point	-999	Culex tritaeniorhynchus	presence	1968	9	1968	9	unknown	NA	NA	NA	unknown	http://data.gbif.org (2015), Culex tritaeniorhynchus, 283 records, accessed on 31st July 2015.		NA	NA	225900043	gbifID
114	Thailand	12.90401	100.9323	:Wat Sawang Arom	point	-999	Culex tritaeniorhynchus	presence	1968	9	1968	9	unknown	NA	NA	NA	unknown	http://data.gbif.org (2015), Culex tritaeniorhynchus, 283 records, accessed on 31st July 2015.		NA	NA	225900042	gbifID
115	Thailand	12.90401	100.9323	:Wat Sawang Arom	point	-999	Culex tritaeniorhynchus	presence	1968	9	1968	9	unknown	NA	NA	NA	unknown	http://data.gbif.org (2015), Culex tritaeniorhynchus, 283 records, accessed on 31st July 2015.		NA	NA	226114424	gbifID
116	Thailand	13.19321	100.93455	Bang Phra:Rong Rian Pra Kobsantisuk	point	-999	Culex tritaeniorhynchus	presence	1968	9	1968	9	unknown	NA	NA	NA	unknown	http://data.gbif.org (2015), Culex tritaeniorhynchus, 283 records, accessed on 31st July 2015.		NA	NA	225900039	gbifID
117	Thailand	13.26936	101.02188	Bang Phra:Moo Ban Keree	point	-999	Culex tritaeniorhynchus	presence	1968	9	1968	9	unknown	NA	NA	NA	unknown	http://data.gbif.org (2015), Culex tritaeniorhynchus, 283 records, accessed on 31st July 2015.		NA	NA	226114426	gbifID
118	Thailand	13.19321	100.93455	Bang Phra:Rong Rian Pra Kobsantisuk	point	-999	Culex tritaeniorhynchus	presence	1968	9	1968	9	unknown	NA	NA	NA	unknown	http://data.gbif.org (2015), Culex tritaeniorhynchus, 283 records, accessed on 31st July 2015.		NA	NA	226114422	gbifID
119	Thailand	13.26936	101.02188	Bang Phra:Moo Ban Keree	point	-999	Culex tritaeniorhynchus	presence	1968	9	1968	9	unknown	NA	NA	NA	unknown	http://data.gbif.org (2015), Culex tritaeniorhynchus, 283 records, accessed on 31st July 2015.		NA	NA	226114425	gbifID
120	Thailand	13.19321	100.93455	Bang Phra:Rong Rian Pra Kobsantisuk	point	-999	Culex tritaeniorhynchus	presence	1968	9	1968	9	unknown	NA	NA	NA	unknown	http://data.gbif.org (2015), Culex tritaeniorhynchus, 283 records, accessed on 31st July 2015.		NA	NA	225900040	gbifID
121	Thailand	12.90401	100.9323	:Wat Sawang Arom	point	-999	Culex tritaeniorhynchus	presence	1968	9	1968	9	unknown	NA	NA	NA	unknown	http://data.gbif.org (2015), Culex tritaeniorhynchus, 283 records, accessed on 31st July 2015.		NA	NA	226114423	gbifID
122	Thailand	13.19321	100.93455	Bang Phra:Rong Rian Pra Kobsantisuk	point	-999	Culex tritaeniorhynchus	presence	1968	9	1968	9	unknown	NA	NA	NA	unknown	http://data.gbif.org (2015), Culex tritaeniorhynchus, 283 records, accessed on 31st July 2015.		NA	NA	226114421	gbifID
123	Thailand	13.19321	100.93455	Bang Phra:Rong Rian Pra Kobsantisuk	point	-999	Culex tritaeniorhynchus	presence	1968	9	1968	9	unknown	NA	NA	NA	unknown	http://data.gbif.org (2015), Culex tritaeniorhynchus, 283 records, accessed on 31st July 2015.		NA	NA	225900038	gbifID
124	Thailand	13.19321	100.93455	Bang Phra:Rong Rian Pra Kobsantisuk	point	-999	Culex tritaeniorhynchus	presence	1968	9	1968	9	unknown	NA	NA	NA	unknown	http://data.gbif.org (2015), Culex tritaeniorhynchus, 283 records, accessed on 31st July 2015.		NA	NA	225900041	gbifID
125	Thailand	9.57092	99.92452	Mae Nam:Ban Thong phlu	point	-999	Culex tritaeniorhynchus	presence	1968	12	1968	12	unknown	NA	NA	NA	unknown	http://data.gbif.org (2015), Culex tritaeniorhynchus, 283 records, accessed on 31st July 2015.		NA	NA	225900044	gbifID
126	Thailand	14.68476	100.89131	:Ban Khao Ruak	point	-999	Culex tritaeniorhynchus	presence	1967	2	1967	2	unknown	NA	NA	NA	unknown	http://data.gbif.org (2015), Culex tritaeniorhynchus, 283 records, accessed on 31st July 2015.		NA	NA	226114409	gbifID
127	Thailand	18.74869	99.99285	Mae Teep:Ban Nam Thi	point	-999	Culex tritaeniorhynchus	presence	1967	4	1967	4	unknown	NA	NA	NA	unknown	http://data.gbif.org (2015), Culex tritaeniorhynchus, 283 records, accessed on 31st July 2015.		NA	NA	226114411	gbifID
128	Thailand	18.71249	100.00212	Ban Rong:Bang Rong	point	-999	Culex tritaeniorhynchus	presence	1967	4	1967	4	unknown	NA	NA	NA	unknown	http://data.gbif.org (2015), Culex tritaeniorhynchus, 283 records, accessed on 31st July 2015.		NA	NA	226114410	gbifID
129	Thailand	19.01114	99.91839	Sop Bard ??????:Ban Huai Khian	point	-999	Culex tritaeniorhynchus	presence	1967	4	1967	4	unknown	NA	NA	NA	unknown	http://data.gbif.org (2015), Culex tritaeniorhynchus, 283 records, accessed on 31st July 2015.		NA	NA	226114412	gbifID
130	Thailand	9.45485	100.03533	Ma Let:Ban Lamai	point	-999	Culex tritaeniorhynchus	presence	1967	9	1967	9	unknown	NA	NA	NA	unknown	http://data.gbif.org (2015), Culex tritaeniorhynchus, 283 records, accessed on 31st July 2015.		NA	NA	226114413	gbifID
131	Thailand	9.49133	99.92613	Mu Koh Na Mueang:Laem Chaongklam	point	-999	Culex tritaeniorhynchus	presence	1967	10	1967	10	unknown	NA	NA	NA	unknown	http://data.gbif.org (2015), Culex tritaeniorhynchus, 283 records, accessed on 31st July 2015.		NA	NA	225900029	gbifID
132	Thailand	9.49133	99.92613	Mu Koh Na Mueang:Laem Chaongklam	point	-999	Culex tritaeniorhynchus	presence	1967	10	1967	10	unknown	NA	NA	NA	unknown	http://data.gbif.org (2015), Culex tritaeniorhynchus, 283 records, accessed on 31st July 2015.		NA	NA	225900030	gbifID
133	Thailand	9.49133	99.92613	Mu Koh Na Mueang:Laem Chaongklam	point	-999	Culex tritaeniorhynchus	presence	1967	10	1967	10	unknown	NA	NA	NA	unknown	http://data.gbif.org (2015), Culex tritaeniorhynchus, 283 records, accessed on 31st July 2015.		NA	NA	225900031	gbifID
134	Thailand	9.47307	99.98984	Mu Koh Na Mueang:Ban Thurian	point	-999	Culex tritaeniorhynchus	presence	1967	10	1967	10	unknown	NA	NA	NA	unknown	http://data.gbif.org (2015), Culex tritaeniorhynchus, 283 records, accessed on 31st July 2015.		NA	NA	226114414	gbifID
135	Thailand	9.49133	99.92613	Mu Koh Na Mueang:Laem Chaongklam	point	-999	Culex tritaeniorhynchus	presence	1967	10	1967	10	unknown	NA	NA	NA	unknown	http://data.gbif.org (2015), Culex tritaeniorhynchus, 283 records, accessed on 31st July 2015.		NA	NA	225900024	gbifID
136	Thailand	9.49133	99.92613	Mu Koh Na Mueang:Laem Chaongklam	point	-999	Culex tritaeniorhynchus	presence	1967	10	1967	10	unknown	NA	NA	NA	unknown	http://data.gbif.org (2015), Culex tritaeniorhynchus, 283 records, accessed on 31st July 2015.		NA	NA	225900032	gbifID
137	Thailand	9.46413	99.95338	Mu Koh Na Mueang:Ban Taling Ngam	point	-999	Culex tritaeniorhynchus	presence	1967	10	1967	10	unknown	NA	NA	NA	unknown	http://data.gbif.org (2015), Culex tritaeniorhynchus, 283 records, accessed on 31st July 2015.		NA	NA	225900022	gbifID
138	Thailand	9.49133	99.92613	Mu Koh Na Mueang:Laem Chaongklam	point	-999	Culex tritaeniorhynchus	presence	1967	10	1967	10	unknown	NA	NA	NA	unknown	http://data.gbif.org (2015), Culex tritaeniorhynchus, 283 records, accessed on 31st July 2015.		NA	NA	225900027	gbifID
139	Thailand	9.75323	100.05447	Ban Tai:Khao Mai Ngam	point	-999	Culex tritaeniorhynchus	presence	1967	10	1967	10	unknown	NA	NA	NA	unknown	http://data.gbif.org (2015), Culex tritaeniorhynchus, 283 records, accessed on 31st July 2015.		NA	NA	226114418	gbifID
140	Thailand	9.49133	99.92613	Mu Koh Na Mueang:Laem Chaongklam	point	-999	Culex tritaeniorhynchus	presence	1967	10	1967	10	unknown	NA	NA	NA	unknown	http://data.gbif.org (2015), Culex tritaeniorhynchus, 283 records, accessed on 31st July 2015.		NA	NA	225900036	gbifID
141	Thailand	9.49133	99.92613	Mu Koh Na Mueang:Laem Chaongklam	point	-999	Culex tritaeniorhynchus	presence	1967	10	1967	10	unknown	NA	NA	NA	unknown	http://data.gbif.org (2015), Culex tritaeniorhynchus, 283 records, accessed on 31st July 2015.		NA	NA	225900033	gbifID
142	Thailand	9.49133	99.92613	Mu Koh Na Mueang:Laem Chaongklam	point	-999	Culex tritaeniorhynchus	presence	1967	10	1967	10	unknown	NA	NA	NA	unknown	http://data.gbif.org (2015), Culex tritaeniorhynchus, 283 records, accessed on 31st July 2015.		NA	NA	225900035	gbifID
143	Thailand	9.46413	99.95338	Mu Koh Na Mueang:Ban Taling Ngam	point	-999	Culex tritaeniorhynchus	presence	1967	10	1967	10	unknown	NA	NA	NA	unknown	http://data.gbif.org (2015), Culex tritaeniorhynchus, 283 records, accessed on 31st July 2015.		NA	NA	226114415	gbifID
144	Thailand	9.46413	99.95338	Mu Koh Na Mueang:Ban Taling Ngam	point	-999	Culex tritaeniorhynchus	presence	1967	10	1967	10	unknown	NA	NA	NA	unknown	http://data.gbif.org (2015), Culex tritaeniorhynchus, 283 records, accessed on 31st July 2015.		NA	NA	226114416	gbifID
145	Thailand	9.49133	99.92613	Mu Koh Na Mueang:Laem Chaongklam	point	-999	Culex tritaeniorhynchus	presence	1967	10	1967	10	unknown	NA	NA	NA	unknown	http://data.gbif.org (2015), Culex tritaeniorhynchus, 283 records, accessed on 31st July 2015.		NA	NA	225900023	gbifID
146	Thailand	9.48224	99.94432	Mu Koh Na Mueang:Ban Taling Ngam	point	-999	Culex tritaeniorhynchus	presence	1967	10	1967	10	unknown	NA	NA	NA	unknown	http://data.gbif.org (2015), Culex tritaeniorhynchus, 283 records, accessed on 31st July 2015.		NA	NA	225900020	gbifID
147	Thailand	9.49133	99.92613	Mu Koh Na Mueang:Laem Chaongklam	point	-999	Culex tritaeniorhynchus	presence	1967	10	1967	10	unknown	NA	NA	NA	unknown	http://data.gbif.org (2015), Culex tritaeniorhynchus, 283 records, accessed on 31st July 2015.		NA	NA	225900026	gbifID
148	Thailand	9.49133	99.92613	Mu Koh Na Mueang:Laem Chaongklam	point	-999	Culex tritaeniorhynchus	presence	1967	10	1967	10	unknown	NA	NA	NA	unknown	http://data.gbif.org (2015), Culex tritaeniorhynchus, 283 records, accessed on 31st July 2015.		NA	NA	225900034	gbifID
149	Thailand	9.49133	99.92613	Mu Koh Na Mueang:Laem Chaongklam	point	-999	Culex tritaeniorhynchus	presence	1967	10	1967	10	unknown	NA	NA	NA	unknown	http://data.gbif.org (2015), Culex tritaeniorhynchus, 283 records, accessed on 31st July 2015.		NA	NA	225900028	gbifID
150	Thailand	9.49133	99.92613	Mu Koh Na Mueang:Laem Chaongklam	point	-999	Culex tritaeniorhynchus	presence	1967	10	1967	10	unknown	NA	NA	NA	unknown	http://data.gbif.org (2015), Culex tritaeniorhynchus, 283 records, accessed on 31st July 2015.		NA	NA	225900037	gbifID
151	Thailand	9.49133	99.92613	Mu Koh Na Mueang:Laem Chaongklam	point	-999	Culex tritaeniorhynchus	presence	1967	10	1967	10	unknown	NA	NA	NA	unknown	http://data.gbif.org (2015), Culex tritaeniorhynchus, 283 records, accessed on 31st July 2015.		NA	NA	226114417	gbifID
152	Thailand	9.49133	99.92613	Mu Koh Na Mueang:Laem Chaongklam	point	-999	Culex tritaeniorhynchus	presence	1967	10	1967	10	unknown	NA	NA	NA	unknown	http://data.gbif.org (2015), Culex tritaeniorhynchus, 283 records, accessed on 31st July 2015.		NA	NA	225900025	gbifID
153	Thailand	9.46413	99.95338	Mu Koh Na Mueang:Ban Taling Ngam	point	-999	Culex tritaeniorhynchus	presence	1967	10	1967	10	unknown	NA	NA	NA	unknown	http://data.gbif.org (2015), Culex tritaeniorhynchus, 283 records, accessed on 31st July 2015.		NA	NA	225900021	gbifID
154	Thailand	14.2227	101.90621	Bu Phram:Ban Tub Lan	point	-999	Culex tritaeniorhynchus	presence	1966	1	1966	1	unknown	NA	NA	NA	unknown	http://data.gbif.org (2015), Culex tritaeniorhynchus, 283 records, accessed on 31st July 2015.		NA	NA	225899998	gbifID
155	Thailand	13.94265	101.91191	:Ban Kut Nao	point	-999	Culex tritaeniorhynchus	presence	1966	1	1966	1	unknown	NA	NA	NA	unknown	http://data.gbif.org (2015), Culex tritaeniorhynchus, 283 records, accessed on 31st July 2015.		NA	NA	225899996	gbifID
156	Thailand	14.32225	101.88896	Na Di:Ban Bu Phram	point	-999	Culex tritaeniorhynchus	presence	1966	1	1966	1	unknown	NA	NA	NA	unknown	http://data.gbif.org (2015), Culex tritaeniorhynchus, 283 records, accessed on 31st July 2015.		NA	NA	225899994	gbifID
157	Thailand	13.94265	101.91191	:Ban Kut Nao	point	-999	Culex tritaeniorhynchus	presence	1966	1	1966	1	unknown	NA	NA	NA	unknown	http://data.gbif.org (2015), Culex tritaeniorhynchus, 283 records, accessed on 31st July 2015.		NA	NA	225899997	gbifID
158	Thailand	13.94265	101.91191	:Ban Kut Nao	point	-999	Culex tritaeniorhynchus	presence	1966	1	1966	1	unknown	NA	NA	NA	unknown	http://data.gbif.org (2015), Culex tritaeniorhynchus, 283 records, accessed on 31st July 2015.		NA	NA	225899995	gbifID
159	Thailand	9.56368	99.92632	Mu Kao Angthong:Ban Bang Ma Kham	point	-999	Culex tritaeniorhynchus	presence	1966	2	1966	2	unknown	NA	NA	NA	unknown	http://data.gbif.org (2015), Culex tritaeniorhynchus, 283 records, accessed on 31st July 2015.		NA	NA	225900000	gbifID
160	Thailand	9.56368	99.92632	Mu Kao Angthong:Ban Bang Ma Kham	point	-999	Culex tritaeniorhynchus	presence	1966	2	1966	2	unknown	NA	NA	NA	unknown	http://data.gbif.org (2015), Culex tritaeniorhynchus, 283 records, accessed on 31st July 2015.		NA	NA	225900001	gbifID
161	Thailand	9.56368	99.92632	Mu Kao Angthong:Ban Bang Ma Kham	point	-999	Culex tritaeniorhynchus	presence	1966	2	1966	2	unknown	NA	NA	NA	unknown	http://data.gbif.org (2015), Culex tritaeniorhynchus, 283 records, accessed on 31st July 2015.		NA	NA	225900005	gbifID
162	Thailand	9.55461	99.93541	Mu Kao Angthong:Ban Bang Ma Kham	point	-999	Culex tritaeniorhynchus	presence	1966	2	1966	2	unknown	NA	NA	NA	unknown	http://data.gbif.org (2015), Culex tritaeniorhynchus, 283 records, accessed on 31st July 2015.		NA	NA	226114400	gbifID
163	Thailand	9.56368	99.92632	Mu Kao Angthong:Ban Bang Ma Kham	point	-999	Culex tritaeniorhynchus	presence	1966	2	1966	2	unknown	NA	NA	NA	unknown	http://data.gbif.org (2015), Culex tritaeniorhynchus, 283 records, accessed on 31st July 2015.		NA	NA	225900004	gbifID
164	Thailand	9.51834	99.97175	:Ko Samui	polygon	2	Culex tritaeniorhynchus	presence	1966	2	1966	2	unknown	NA	NA	NA	unknown	http://data.gbif.org (2015), Culex tritaeniorhynchus, 283 records, accessed on 31st July 2015.		27082	NA	225899999	gbifID
165	Thailand	9.50028	99.96259	:Ko Samui	polygon	2	Culex tritaeniorhynchus	presence	1966	2	1966	2	unknown	NA	NA	NA	unknown	http://data.gbif.org (2015), Culex tritaeniorhynchus, 283 records, accessed on 31st July 2015.		27082	NA	226114399	gbifID
166	Thailand	9.56368	99.92632	Mu Kao Angthong:Ban Bang Ma Kham	point	-999	Culex tritaeniorhynchus	presence	1966	2	1966	2	unknown	NA	NA	NA	unknown	http://data.gbif.org (2015), Culex tritaeniorhynchus, 283 records, accessed on 31st July 2015.		NA	NA	225900003	gbifID
167	Thailand	9.56368	99.92632	Mu Kao Angthong:Ban Bang Ma Kham	point	-999	Culex tritaeniorhynchus	presence	1966	2	1966	2	unknown	NA	NA	NA	unknown	http://data.gbif.org (2015), Culex tritaeniorhynchus, 283 records, accessed on 31st July 2015.		NA	NA	225900002	gbifID
168	Thailand	9.56368	99.92632	Mu Kao Angthong:Ban Bang Ma Kham	point	-999	Culex tritaeniorhynchus	presence	1966	2	1966	2	unknown	NA	NA	NA	unknown	http://data.gbif.org (2015), Culex tritaeniorhynchus, 283 records, accessed on 31st July 2015.		NA	NA	225900006	gbifID
169	Thailand	14.06365	100.54352	Chiang Rak Yai:Amphoe Sam Khok	polygon	2	Culex tritaeniorhynchus	presence	1966	4	1966	4	unknown	NA	NA	NA	unknown	http://data.gbif.org (2015), Culex tritaeniorhynchus, 283 records, accessed on 31st July 2015.		26811	NA	225900008	gbifID
170	Thailand	14.0409	100.56651	Chiang Rak Yai:Ban Sam Lae	point	-999	Culex tritaeniorhynchus	presence	1966	4	1966	4	unknown	NA	NA	NA	unknown	http://data.gbif.org (2015), Culex tritaeniorhynchus, 283 records, accessed on 31st July 2015.		NA	NA	226114402	gbifID
171	Thailand	14.06365	100.54352	Chiang Rak Yai:Amphoe Sam Khok	polygon	2	Culex tritaeniorhynchus	presence	1966	4	1966	4	unknown	NA	NA	NA	unknown	http://data.gbif.org (2015), Culex tritaeniorhynchus, 283 records, accessed on 31st July 2015.		26811	NA	225900007	gbifID
172	Thailand	14.06365	100.54352	Chiang Rak Yai:Amphoe Sam Khok	polygon	2	Culex tritaeniorhynchus	presence	1966	4	1966	4	unknown	NA	NA	NA	unknown	http://data.gbif.org (2015), Culex tritaeniorhynchus, 283 records, accessed on 31st July 2015.		26811	NA	226114401	gbifID
173	Thailand	8.13246	99.81042	:Chong Khao	point	-999	Culex tritaeniorhynchus	presence	1966	6	1966	6	unknown	NA	NA	NA	unknown	http://data.gbif.org (2015), Culex tritaeniorhynchus, 283 records, accessed on 31st July 2015.		NA	NA	226114404	gbifID
174	Thailand	8.3346	99.79323	:Chong Khao	point	-999	Culex tritaeniorhynchus	presence	1966	6	1966	6	unknown	NA	NA	NA	unknown	http://data.gbif.org (2015), Culex tritaeniorhynchus, 283 records, accessed on 31st July 2015.		NA	NA	226114403	gbifID
175	Thailand	16.64641	102.34305	Phu Wiang:Phu Wiang	polygon	2	Culex tritaeniorhynchus	presence	1966	7	1966	7	unknown	NA	NA	NA	unknown	http://data.gbif.org (2015), Culex tritaeniorhynchus, 283 records, accessed on 31st July 2015.		26598	NA	225900009	gbifID
176	Thailand	16.64641	102.34305	Phu Wiang:Phu Wiang	polygon	2	Culex tritaeniorhynchus	presence	1966	7	1966	7	unknown	NA	NA	NA	unknown	http://data.gbif.org (2015), Culex tritaeniorhynchus, 283 records, accessed on 31st July 2015.		26598	NA	225900014	gbifID
177	Thailand	16.64641	102.34305	Phu Wiang:Phu Wiang	polygon	2	Culex tritaeniorhynchus	presence	1966	7	1966	7	unknown	NA	NA	NA	unknown	http://data.gbif.org (2015), Culex tritaeniorhynchus, 283 records, accessed on 31st July 2015.		26598	NA	225900015	gbifID
178	Thailand	16.64641	102.34305	Phu Wiang:Phu Wiang	polygon	2	Culex tritaeniorhynchus	presence	1966	7	1966	7	unknown	NA	NA	NA	unknown	http://data.gbif.org (2015), Culex tritaeniorhynchus, 283 records, accessed on 31st July 2015.		26598	NA	225900013	gbifID
179	Thailand	16.64641	102.34305	Phu Wiang:Phu Wiang	polygon	2	Culex tritaeniorhynchus	presence	1966	7	1966	7	unknown	NA	NA	NA	unknown	http://data.gbif.org (2015), Culex tritaeniorhynchus, 283 records, accessed on 31st July 2015.		26598	NA	225900012	gbifID
180	Thailand	16.64641	102.34305	Phu Wiang:Phu Wiang	polygon	2	Culex tritaeniorhynchus	presence	1966	7	1966	7	unknown	NA	NA	NA	unknown	http://data.gbif.org (2015), Culex tritaeniorhynchus, 283 records, accessed on 31st July 2015.		26598	NA	226114406	gbifID
181	Thailand	16.64641	102.34305	Phu Wiang:Phu Wiang	polygon	2	Culex tritaeniorhynchus	presence	1966	7	1966	7	unknown	NA	NA	NA	unknown	http://data.gbif.org (2015), Culex tritaeniorhynchus, 283 records, accessed on 31st July 2015.		26598	NA	225900011	gbifID
182	Thailand	16.64641	102.34305	Phu Wiang:Phu Wiang	polygon	2	Culex tritaeniorhynchus	presence	1966	7	1966	7	unknown	NA	NA	NA	unknown	http://data.gbif.org (2015), Culex tritaeniorhynchus, 283 records, accessed on 31st July 2015.		26598	NA	225900010	gbifID
183	Thailand	16.61847	102.27786	Phu Wiang:Phu Wiang	polygon	2	Culex tritaeniorhynchus	presence	1966	7	1966	7	unknown	NA	NA	NA	unknown	http://data.gbif.org (2015), Culex tritaeniorhynchus, 283 records, accessed on 31st July 2015.		26598	NA	226114405	gbifID
184	Thailand	18.54604	100.5601	:Ban Huai Lot	point	-999	Culex tritaeniorhynchus	presence	1966	8	1966	8	unknown	NA	NA	NA	unknown	http://data.gbif.org (2015), Culex tritaeniorhynchus, 283 records, accessed on 31st July 2015.		NA	NA	225900018	gbifID
185	Thailand	18.54604	100.5601	:Ban Huai Lot	point	-999	Culex tritaeniorhynchus	presence	1966	8	1966	8	unknown	NA	NA	NA	unknown	http://data.gbif.org (2015), Culex tritaeniorhynchus, 283 records, accessed on 31st July 2015.		NA	NA	225900019	gbifID
186	Thailand	18.53677	100.58844	Lan:Pha Dang Khwai	point	-999	Culex tritaeniorhynchus	presence	1966	8	1966	8	unknown	NA	NA	NA	unknown	http://data.gbif.org (2015), Culex tritaeniorhynchus, 283 records, accessed on 31st July 2015.		NA	NA	225900016	gbifID
187	Thailand	18.48216	100.63528	Mae Sa Khon:Ban Ta Loe	point	-999	Culex tritaeniorhynchus	presence	1966	8	1966	8	unknown	NA	NA	NA	unknown	http://data.gbif.org (2015), Culex tritaeniorhynchus, 283 records, accessed on 31st July 2015.		NA	NA	226114408	gbifID
188	Thailand	18.40109	100.60612	Nam Tok:Ban Noi Rong Nok	point	-999	Culex tritaeniorhynchus	presence	1966	8	1966	8	unknown	NA	NA	NA	unknown	http://data.gbif.org (2015), Culex tritaeniorhynchus, 283 records, accessed on 31st July 2015.		NA	NA	226114407	gbifID
189	Thailand	18.54604	100.5601	:Ban Huai Lot	point	-999	Culex tritaeniorhynchus	presence	1966	8	1966	8	unknown	NA	NA	NA	unknown	http://data.gbif.org (2015), Culex tritaeniorhynchus, 283 records, accessed on 31st July 2015.		NA	NA	225900017	gbifID
190	Thailand	16.80344	99.05309	Mae Thor:Huai Lan Sang	point	-999	Culex tritaeniorhynchus	presence	1965	8	1965	8	unknown	NA	NA	NA	unknown	http://data.gbif.org (2015), Culex tritaeniorhynchus, 283 records, accessed on 31st July 2015.		NA	NA	225899967	gbifID
191	Thailand	6.2595	101.36853	A-Rawan (???????):Kg.Yala Bong	point	-999	Culex tritaeniorhynchus	presence	1965	9	1965	9	unknown	NA	NA	NA	unknown	http://data.gbif.org (2015), Culex tritaeniorhynchus, 283 records, accessed on 31st July 2015.		NA	NA	225899968	gbifID
192	Thailand	12.51496	102.0244	Bang Krachai:Ban Bang Krachai	point	-999	Culex tritaeniorhynchus	presence	1965	10	1965	10	unknown	NA	NA	NA	unknown	http://data.gbif.org (2015), Culex tritaeniorhynchus, 283 records, accessed on 31st July 2015.		NA	NA	225899978	gbifID
193	Thailand	12.51496	102.0244	Bang Krachai:Ban Bang Krachai	point	-999	Culex tritaeniorhynchus	presence	1965	10	1965	10	unknown	NA	NA	NA	unknown	http://data.gbif.org (2015), Culex tritaeniorhynchus, 283 records, accessed on 31st July 2015.		NA	NA	225899969	gbifID
194	Thailand	12.51496	102.0244	Bang Krachai:Ban Bang Krachai	point	-999	Culex tritaeniorhynchus	presence	1965	10	1965	10	unknown	NA	NA	NA	unknown	http://data.gbif.org (2015), Culex tritaeniorhynchus, 283 records, accessed on 31st July 2015.		NA	NA	225899982	gbifID
195	Thailand	12.51496	102.0244	Bang Krachai:Ban Bang Krachai	point	-999	Culex tritaeniorhynchus	presence	1965	10	1965	10	unknown	NA	NA	NA	unknown	http://data.gbif.org (2015), Culex tritaeniorhynchus, 283 records, accessed on 31st July 2015.		NA	NA	225899972	gbifID
196	Thailand	12.51496	102.0244	Bang Krachai:Ban Bang Krachai	point	-999	Culex tritaeniorhynchus	presence	1965	10	1965	10	unknown	NA	NA	NA	unknown	http://data.gbif.org (2015), Culex tritaeniorhynchus, 283 records, accessed on 31st July 2015.		NA	NA	226114394	gbifID
197	Thailand	12.51496	102.0244	Bang Krachai:Ban Bang Krachai	point	-999	Culex tritaeniorhynchus	presence	1965	10	1965	10	unknown	NA	NA	NA	unknown	http://data.gbif.org (2015), Culex tritaeniorhynchus, 283 records, accessed on 31st July 2015.		NA	NA	225899971	gbifID
198	Thailand	12.51496	102.0244	Bang Krachai:Ban Bang Krachai	point	-999	Culex tritaeniorhynchus	presence	1965	10	1965	10	unknown	NA	NA	NA	unknown	http://data.gbif.org (2015), Culex tritaeniorhynchus, 283 records, accessed on 31st July 2015.		NA	NA	225899975	gbifID
199	Thailand	12.51496	102.0244	Bang Krachai:Ban Bang Krachai	point	-999	Culex tritaeniorhynchus	presence	1965	10	1965	10	unknown	NA	NA	NA	unknown	http://data.gbif.org (2015), Culex tritaeniorhynchus, 283 records, accessed on 31st July 2015.		NA	NA	225899974	gbifID
200	Thailand	12.51496	102.0244	Bang Krachai:Ban Bang Krachai	point	-999	Culex tritaeniorhynchus	presence	1965	10	1965	10	unknown	NA	NA	NA	unknown	http://data.gbif.org (2015), Culex tritaeniorhynchus, 283 records, accessed on 31st July 2015.		NA	NA	225899976	gbifID
201	Thailand	12.51496	102.0244	Bang Krachai:Ban Bang Krachai	point	-999	Culex tritaeniorhynchus	presence	1965	10	1965	10	unknown	NA	NA	NA	unknown	http://data.gbif.org (2015), Culex tritaeniorhynchus, 283 records, accessed on 31st July 2015.		NA	NA	225899981	gbifID
202	Thailand	12.51496	102.0244	Bang Krachai:Ban Bang Krachai	point	-999	Culex tritaeniorhynchus	presence	1965	10	1965	10	unknown	NA	NA	NA	unknown	http://data.gbif.org (2015), Culex tritaeniorhynchus, 283 records, accessed on 31st July 2015.		NA	NA	225899979	gbifID
203	Thailand	12.51496	102.0244	Bang Krachai:Ban Bang Krachai	point	-999	Culex tritaeniorhynchus	presence	1965	10	1965	10	unknown	NA	NA	NA	unknown	http://data.gbif.org (2015), Culex tritaeniorhynchus, 283 records, accessed on 31st July 2015.		NA	NA	225899980	gbifID
204	Thailand	12.51496	102.0244	Bang Krachai:Ban Bang Krachai	point	-999	Culex tritaeniorhynchus	presence	1965	10	1965	10	unknown	NA	NA	NA	unknown	http://data.gbif.org (2015), Culex tritaeniorhynchus, 283 records, accessed on 31st July 2015.		NA	NA	225899973	gbifID
205	Thailand	12.51496	102.0244	Bang Krachai:Ban Bang Krachai	point	-999	Culex tritaeniorhynchus	presence	1965	10	1965	10	unknown	NA	NA	NA	unknown	http://data.gbif.org (2015), Culex tritaeniorhynchus, 283 records, accessed on 31st July 2015.		NA	NA	225899977	gbifID
206	Thailand	12.51496	102.0244	Bang Krachai:Ban Bang Krachai	point	-999	Culex tritaeniorhynchus	presence	1965	10	1965	10	unknown	NA	NA	NA	unknown	http://data.gbif.org (2015), Culex tritaeniorhynchus, 283 records, accessed on 31st July 2015.		NA	NA	225899970	gbifID
207	Thailand	12.48867	102.09824	:Ban Laem Sing	point	-999	Culex tritaeniorhynchus	presence	1965	11	1965	11	unknown	NA	NA	NA	unknown	http://data.gbif.org (2015), Culex tritaeniorhynchus, 283 records, accessed on 31st July 2015.		NA	NA	225899991	gbifID
208	Thailand	12.64488	101.63889	:Ban Trok Sano	point	-999	Culex tritaeniorhynchus	presence	1965	11	1965	11	unknown	NA	NA	NA	unknown	http://data.gbif.org (2015), Culex tritaeniorhynchus, 283 records, accessed on 31st July 2015.		NA	NA	226114395	gbifID
209	Thailand	12.48867	102.09824	:Ban Laem Sing	point	-999	Culex tritaeniorhynchus	presence	1965	11	1965	11	unknown	NA	NA	NA	unknown	http://data.gbif.org (2015), Culex tritaeniorhynchus, 283 records, accessed on 31st July 2015.		NA	NA	226114397	gbifID
210	Thailand	12.60537	102.03256	:Ban Bo Phu	point	-999	Culex tritaeniorhynchus	presence	1965	11	1965	11	unknown	NA	NA	NA	unknown	http://data.gbif.org (2015), Culex tritaeniorhynchus, 283 records, accessed on 31st July 2015.		NA	NA	225899983	gbifID
211	Thailand	12.64488	101.63889	:Ban Trok Sano	point	-999	Culex tritaeniorhynchus	presence	1965	11	1965	11	unknown	NA	NA	NA	unknown	http://data.gbif.org (2015), Culex tritaeniorhynchus, 283 records, accessed on 31st July 2015.		NA	NA	225899985	gbifID
212	Thailand	12.48867	102.09824	:Ban Laem Sing	point	-999	Culex tritaeniorhynchus	presence	1965	11	1965	11	unknown	NA	NA	NA	unknown	http://data.gbif.org (2015), Culex tritaeniorhynchus, 283 records, accessed on 31st July 2015.		NA	NA	225899992	gbifID
213	Thailand	12.43536	102.18155	:Ban Nong Chim	point	-999	Culex tritaeniorhynchus	presence	1965	11	1965	11	unknown	NA	NA	NA	unknown	http://data.gbif.org (2015), Culex tritaeniorhynchus, 283 records, accessed on 31st July 2015.		NA	NA	225899987	gbifID
214	Thailand	12.48867	102.09824	:Ban Laem Sing	point	-999	Culex tritaeniorhynchus	presence	1965	11	1965	11	unknown	NA	NA	NA	unknown	http://data.gbif.org (2015), Culex tritaeniorhynchus, 283 records, accessed on 31st July 2015.		NA	NA	225899993	gbifID
215	Thailand	12.64488	101.63889	:Ban Trok Sano	point	-999	Culex tritaeniorhynchus	presence	1965	11	1965	11	unknown	NA	NA	NA	unknown	http://data.gbif.org (2015), Culex tritaeniorhynchus, 283 records, accessed on 31st July 2015.		NA	NA	225899984	gbifID
216	Thailand	12.64488	101.63889	:Ban Trok Sano	point	-999	Culex tritaeniorhynchus	presence	1965	11	1965	11	unknown	NA	NA	NA	unknown	http://data.gbif.org (2015), Culex tritaeniorhynchus, 283 records, accessed on 31st July 2015.		NA	NA	226114396	gbifID
217	Thailand	12.48867	102.09824	:Ban Laem Sing	point	-999	Culex tritaeniorhynchus	presence	1965	11	1965	11	unknown	NA	NA	NA	unknown	http://data.gbif.org (2015), Culex tritaeniorhynchus, 283 records, accessed on 31st July 2015.		NA	NA	225899990	gbifID
218	Thailand	12.64488	101.63889	:Ban Trok Sano	point	-999	Culex tritaeniorhynchus	presence	1965	11	1965	11	unknown	NA	NA	NA	unknown	http://data.gbif.org (2015), Culex tritaeniorhynchus, 283 records, accessed on 31st July 2015.		NA	NA	225899986	gbifID
219	Thailand	12.43536	102.18155	:Ban Nong Chim	point	-999	Culex tritaeniorhynchus	presence	1965	11	1965	11	unknown	NA	NA	NA	unknown	http://data.gbif.org (2015), Culex tritaeniorhynchus, 283 records, accessed on 31st July 2015.		NA	NA	225899988	gbifID
220	Thailand	12.48867	102.09824	:Ban Laem Sing	point	-999	Culex tritaeniorhynchus	presence	1965	11	1965	11	unknown	NA	NA	NA	unknown	http://data.gbif.org (2015), Culex tritaeniorhynchus, 283 records, accessed on 31st July 2015.		NA	NA	225899989	gbifID
221	Thailand	12.48356	102.04314	:Ban Laem Sing	point	-999	Culex tritaeniorhynchus	presence	1965	11	1965	11	unknown	NA	NA	NA	unknown	http://data.gbif.org (2015), Culex tritaeniorhynchus, 283 records, accessed on 31st July 2015.		NA	NA	226114398	gbifID
222	Thailand	13.75	100.51667	Bangkok:	polygon	1	Culex tritaeniorhynchus	presence	1957	12	1957	12	unknown	NA	NA	NA	unknown	http://data.gbif.org (2015), Culex tritaeniorhynchus, 283 records, accessed on 31st July 2015.		2853	NA	177218028	gbifID
223	Malaysia	6	100.6667	Kedah:	polygon	1	Culex tritaeniorhynchus	presence	1948	12	1948	12	unknown	NA	NA	NA	unknown	http://data.gbif.org (2015), Culex tritaeniorhynchus, 283 records, accessed on 31st July 2015.		1892	NA	177217997	gbifID
224	Malaysia	5.35	115.2167	Borneo:Labuan Is.	polygon	1	Culex tritaeniorhynchus	presence	1945	1	1945	1	unknown	NA	NA	NA	unknown	http://data.gbif.org (2015), Culex tritaeniorhynchus, 283 records, accessed on 31st July 2015.		37336	NA	177217998	gbifID
225	Thailand	18.283	99.466	NA	point	-999	Culex tritaeniorhynchus	presence	1928	2	1928	2	unknown	NA	NA	NA	unknown	http://data.gbif.org (2015), Culex tritaeniorhynchus, 283 records, accessed on 31st July 2015.		NA	NA	1100304109	gbifID
226	India	11.750142	79.749942	Cuddalore	polygon	2	Culex tritaeniorhynchus	presence	2003	7	2006	6	unknown	NA	NA	NA	unknown	Miller RH, Masuoka P, Klein TA, Kim HC, Somer T, Grieco J. Ecological niche modeling to estimate the distribution of Japanese encephalitis virus in Asia. PLoS Negl Trop Dis. 2012;6 6:e1678; doi: 10.1371/journal.pntd.0001678.	Samuel PP et al. 2010. Temporal Variation in the Susceptibility of Culex tritaeniorhynchus (Diptera: Culicidae) to Japanese Encephalitis Virus in an Endemic Area of Tamil Nadu, South India. Vector Borne Diseases	70243	NA
227	India	15.83	78.05	Andhra Pradesh, Kurnool district	polygon	2	Culex tritaeniorhynchus	presence	2002	NA	2006	NA	unknown	NA	NA	NA	unknown	Miller RH, Masuoka P, Klein TA, Kim HC, Somer T, Grieco J. Ecological niche modeling to estimate the distribution of Japanese encephalitis virus in Asia. PLoS Negl Trop Dis. 2012;6 6:e1678; doi: 10.1371/journal.pntd.0001678.	Murty el al. 2010. The effects of climatic factors on the distribution and abundance of Japanese encephalitis vectors in Kurnool district of Andhra Pradesh, India. J Vector Borne Dis.	17557	NA
228	Thailand	14.243102	100.526188	Pathum Thani province (cental Thailand) [JL - "immigration bird (Asian open-billed stork) nested area", new coords taken from full text]	point	-999	Culex tritaeniorhynchus	presence	2008	3	2009	1	unknown	NA	NA	NA	unknown	Miller RH, Masuoka P, Klein TA, Kim HC, Somer T, Grieco J. Ecological niche modeling to estimate the distribution of Japanese encephalitis virus in Asia. PLoS Negl Trop Dis. 2012;6 6:e1678; doi: 10.1371/journal.pntd.0001678.	Tiawsirisup S. et al. 2010. Mosquito distribution and Japanese encephalitis virus infection in the immigration bird (Asian open-billed stork) nested area in Pathum Thani province, central Thailand. Parasitol Res.	NA	NA
229	Japan	35.583333	136.683333	Tokyo Bay (coastal region) - Tokyo Port Wild Bird Park	point	-999	Culex tritaeniorhynchus	presence	2007	4	2007	10	unknown	NA	NA	NA	unknown	Miller RH, Masuoka P, Klein TA, Kim HC, Somer T, Grieco J. Ecological niche modeling to estimate the distribution of Japanese encephalitis virus in Asia. PLoS Negl Trop Dis. 2012;6 6:e1678; doi: 10.1371/journal.pntd.0001678.	Kim KS et al. 2009. Bloodmeal identification and detection of avian malaria parasite from mosquitoes (Diptera: Culicidae) inhabiting coastal areas of Tokyo Bay, Japan.	NA	NA
230	China	31.2	121.47	Shanghai	polygon	2	Culex tritaeniorhynchus	presence	2007	NA	2007	NA	unknown	NA	NA	NA	unknown	Miller RH, Masuoka P, Klein TA, Kim HC, Somer T, Grieco J. Ecological niche modeling to estimate the distribution of Japanese encephalitis virus in Asia. PLoS Negl Trop Dis. 2012;6 6:e1678; doi: 10.1371/journal.pntd.0001678.	Zhang JS. 2009. Genomic sequence of a Japanese encephalitis virus isolate from souther China. Arch Virol.	13243	NA
231	India	9.49111	76.491111	Kuttanadu area, Kerala	point	-999	Culex tritaeniorhynchus	presence	NA	NA	NA	NA	unknown	NA	NA	NA	unknown	Miller RH, Masuoka P, Klein TA, Kim HC, Somer T, Grieco J. Ecological niche modeling to estimate the distribution of Japanese encephalitis virus in Asia. PLoS Negl Trop Dis. 2012;6 6:e1678; doi: 10.1371/journal.pntd.0001678.	Samuel PP et al. 2008. Host Feeding Pattern of Japanese Encephalitis Virus Vector Mosquitoes (Diptera: Culicidae) from Kuttanadu, Kerala, India.	NA	NA
232	India	26.829972	83.529969	Village Pipra Moglan CHC-Pipraich of District Gorakhpur	point	-999	Culex tritaeniorhynchus	presence	2005	9	2005	9	unknown	NA	NA	NA	unknown	Miller RH, Masuoka P, Klein TA, Kim HC, Somer T, Grieco J. Ecological niche modeling to estimate the distribution of Japanese encephalitis virus in Asia. PLoS Negl Trop Dis. 2012;6 6:e1678; doi: 10.1371/journal.pntd.0001678.	Srivastava VK. 2008. Field evaluation of malathion fogging against Japanese encephalitis vector, Culex tritaeniorhynchus. J. Vector Borne Dis.	NA	NA
233	Japan	35.6252	139.703789	Rinshi-no-mori Park, Tokyo	point	-999	Culex tritaeniorhynchus	presence	2005	9	2005	11	unknown	NA	NA	NA	unknown	Miller RH, Masuoka P, Klein TA, Kim HC, Somer T, Grieco J. Ecological niche modeling to estimate the distribution of Japanese encephalitis virus in Asia. PLoS Negl Trop Dis. 2012;6 6:e1678; doi: 10.1371/journal.pntd.0001678.	Tsuda Y. 2008. Sudden autumnal appearance of adult Culex tritaeniorhynchus (Diptera: Culicidae) at a park in urban Tokyo: first field evidence for prediapause migration. J. Med Entomol.	NA	NA
234	India	12.303647	76.645761	Mysore City (grand pools)	non-admin-poly	-999	Culex tritaeniorhynchus	presence	NA	NA	NA	NA	unknown	NA	NA	NA	unknown	Miller RH, Masuoka P, Klein TA, Kim HC, Somer T, Grieco J. Ecological niche modeling to estimate the distribution of Japanese encephalitis virus in Asia. PLoS Negl Trop Dis. 2012;6 6:e1678; doi: 10.1371/journal.pntd.0001678.	Fakoorziba MR. 2008. Synergist Efficacy of Piperonyl Butozide with Deltamethrin as Pyrethroid Insecticide on Culex tritaeniorhynchus (Diptera: Culicidae) and other mosquitoe species. Environmental Toxicology.	NA	18.4
235	India	15.14	76.91	Bellary District, Karnataka - Villages Kollegallu, Rupanaguddi	polygon	2	Culex tritaeniorhynchus	presence	2001	NA	2003	NA	unknown	NA	NA	NA	unknown	Miller RH, Masuoka P, Klein TA, Kim HC, Somer T, Grieco J. Ecological niche modeling to estimate the distribution of Japanese encephalitis virus in Asia. PLoS Negl Trop Dis. 2012;6 6:e1678; doi: 10.1371/journal.pntd.0001678.	Kanojia PC. 2008. Mosquito Records from hot and dry climate area experiencing frequent outbreaks of Japanese Encephalitis, Bellary district, Karnataka, India. J Amer Mosquito Control Assoc.	17680	NA
236	Vietnam	21.083333	106.133333	CatQue village, Hatay Province (60 km NE of Hanoi in Nothern Vietnam)	point	-999	Culex tritaeniorhynchus	presence	2003	6	2003	6	unknown	NA	NA	NA	unknown	Miller RH, Masuoka P, Klein TA, Kim HC, Somer T, Grieco J. Ecological niche modeling to estimate the distribution of Japanese encephalitis virus in Asia. PLoS Negl Trop Dis. 2012;6 6:e1678; doi: 10.1371/journal.pntd.0001678.	Hasegawa M. 2008. Influence of the Distribution of Host Species on Adult Abundance of Japanese Encephalitis Vectors - Culex vishnui subgroup and Culex gelidus - in a Rice-Cultivating Village in Northern Vietnam. Am. J. Trop. Hyg.	NA	NA
237	Thailand	14.243056	100.526389	Phailom temple, Pathumthani province	point	-999	Culex tritaeniorhynchus	presence	2006	8	2006	12	unknown	NA	NA	NA	unknown	Miller RH, Masuoka P, Klein TA, Kim HC, Somer T, Grieco J. Ecological niche modeling to estimate the distribution of Japanese encephalitis virus in Asia. PLoS Negl Trop Dis. 2012;6 6:e1678; doi: 10.1371/journal.pntd.0001678.	Tiawsirisup S. et al. 2008. Distribution of mosquito (Diptera: Culicidae) species and Wolbachia (Rickettsiales: Rickettsiaceae) infections during the bird immigration season in Pathumthani province, central Thailand. Parasitol Res.	NA	NA
238	Thailand	16.47	99.52	Kamphaeng Phet Province, Ampur District	polygon	2	Culex tritaeniorhynchus	presence	NA	NA	NA	NA	unknown	NA	NA	NA	unknown	Miller RH, Masuoka P, Klein TA, Kim HC, Somer T, Grieco J. Ecological niche modeling to estimate the distribution of Japanese encephalitis virus in Asia. PLoS Negl Trop Dis. 2012;6 6:e1678; doi: 10.1371/journal.pntd.0001678.	McAvin JC. 2007. Deployable, Field-sustainable, Reverse Transcription-Polymerase Chain Reaction Assays for Rapid Screening and Serotype Identification of Dengue Virus in Mosquitoes. Military Medicine.	26567	NA
239	India	20.6784	86.903647	Bhitarkanika [JL - Bhitarkanika, Orissa]	point	-999	Culex tritaeniorhynchus	presence	NA	NA	NA	NA	unknown	NA	NA	NA	unknown	Miller RH, Masuoka P, Klein TA, Kim HC, Somer T, Grieco J. Ecological niche modeling to estimate the distribution of Japanese encephalitis virus in Asia. PLoS Negl Trop Dis. 2012;6 6:e1678; doi: 10.1371/journal.pntd.0001678.	Rajavel AR. 2008. Mosquitoes of the Mangrove Forests of India: Part 7- An Overview. Journal of the American Mosquito Control Association.	NA	NA
240	India	21.945269	88.895625	Sundarbans	point	-999	Culex tritaeniorhynchus	presence	NA	NA	NA	NA	unknown	NA	NA	NA	unknown	Miller RH, Masuoka P, Klein TA, Kim HC, Somer T, Grieco J. Ecological niche modeling to estimate the distribution of Japanese encephalitis virus in Asia. PLoS Negl Trop Dis. 2012;6 6:e1678; doi: 10.1371/journal.pntd.0001678.	Rajavel AR. 2008. Mosquitoes of the Mangrove Forests of India: Part 7- An Overview. Journal of the American Mosquito Control Association.	NA	NA
241	India	16.799972	82.233303	Coringa [ JL - Coringa, Andhra Pradesh]	point	-999	Culex tritaeniorhynchus	presence	NA	NA	NA	NA	unknown	NA	NA	NA	unknown	Miller RH, Masuoka P, Klein TA, Kim HC, Somer T, Grieco J. Ecological niche modeling to estimate the distribution of Japanese encephalitis virus in Asia. PLoS Negl Trop Dis. 2012;6 6:e1678; doi: 10.1371/journal.pntd.0001678.	Rajavel AR. 2008. Mosquitoes of the Mangrove Forests of India: Part 7- An Overview. Journal of the American Mosquito Control Association.	NA	NA
242	India	15.537806	73.882807	Chorao [JL - Chorao, Goa]	non-admin-poly	-999	Culex tritaeniorhynchus	presence	NA	NA	NA	NA	unknown	NA	NA	NA	unknown	Miller RH, Masuoka P, Klein TA, Kim HC, Somer T, Grieco J. Ecological niche modeling to estimate the distribution of Japanese encephalitis virus in Asia. PLoS Negl Trop Dis. 2012;6 6:e1678; doi: 10.1371/journal.pntd.0001678.	Rajavel AR. 2008. Mosquitoes of the Mangrove Forests of India: Part 7- An Overview. Journal of the American Mosquito Control Association.	NA	8.8
243	India	11.429992	79.790214	Pichavaram [JL - Pichavaram, Tamilnadu]	point	-999	Culex tritaeniorhynchus	presence	NA	NA	NA	NA	unknown	NA	NA	NA	unknown	Miller RH, Masuoka P, Klein TA, Kim HC, Somer T, Grieco J. Ecological niche modeling to estimate the distribution of Japanese encephalitis virus in Asia. PLoS Negl Trop Dis. 2012;6 6:e1678; doi: 10.1371/journal.pntd.0001678.	Rajavel AR. 2008. Mosquitoes of the Mangrove Forests of India: Part 7- An Overview. Journal of the American Mosquito Control Association.	NA	NA
244	India	11.869061	75.355147	Kannur [JL - Kannur, Kerala]	polygon	2	Culex tritaeniorhynchus	presence	NA	NA	NA	NA	unknown	NA	NA	NA	unknown	Miller RH, Masuoka P, Klein TA, Kim HC, Somer T, Grieco J. Ecological niche modeling to estimate the distribution of Japanese encephalitis virus in Asia. PLoS Negl Trop Dis. 2012;6 6:e1678; doi: 10.1371/journal.pntd.0001678.	Rajavel AR. 2008. Mosquitoes of the Mangrove Forests of India: Part 7- An Overview. Journal of the American Mosquito Control Association.	17698	NA
245	India	10.400792	79.496592	Muthupet [JL - Muthupet, Tamilnadu]	point	-999	Culex tritaeniorhynchus	presence	NA	NA	NA	NA	unknown	NA	NA	NA	unknown	Miller RH, Masuoka P, Klein TA, Kim HC, Somer T, Grieco J. Ecological niche modeling to estimate the distribution of Japanese encephalitis virus in Asia. PLoS Negl Trop Dis. 2012;6 6:e1678; doi: 10.1371/journal.pntd.0001678.	Rajavel AR. 2008. Mosquitoes of the Mangrove Forests of India: Part 7- An Overview. Journal of the American Mosquito Control Association.	NA	NA
246	Pakistan	31.25	73.08	Faisalabad	polygon	3	Culex tritaeniorhynchus	presence	2001	7	2002	6	unknown	NA	NA	NA	unknown	Miller RH, Masuoka P, Klein TA, Kim HC, Somer T, Grieco J. Ecological niche modeling to estimate the distribution of Japanese encephalitis virus in Asia. PLoS Negl Trop Dis. 2012;6 6:e1678; doi: 10.1371/journal.pntd.0001678.	Mukhtar M. 2006. Importance of Waste Stabilization Ponds and Wastewater Irrigation in the Generation of Vector Mosquitoes in Pakistan. J. Med. Entomol.	64640	NA
247	China	30.67	104.07	Sichuan Province - Chengdu city	polygon	3	Culex tritaeniorhynchus	presence	1995	NA	1995	NA	unknown	NA	NA	NA	unknown	Miller RH, Masuoka P, Klein TA, Kim HC, Somer T, Grieco J. Ecological niche modeling to estimate the distribution of Japanese encephalitis virus in Asia. PLoS Negl Trop Dis. 2012;6 6:e1678; doi: 10.1371/journal.pntd.0001678.	Cui et al. 2006. Insecticide Resistance in vector mosquitoes in China. Pest Management Science.	63900	NA
248	China	30.32	112.23	Hubei Province Shashi City	polygon	3	Culex tritaeniorhynchus	presence	1991	NA	1991	NA	unknown	NA	NA	NA	unknown	Miller RH, Masuoka P, Klein TA, Kim HC, Somer T, Grieco J. Ecological niche modeling to estimate the distribution of Japanese encephalitis virus in Asia. PLoS Negl Trop Dis. 2012;6 6:e1678; doi: 10.1371/journal.pntd.0001678.	Cui et al. 2006. Insecticide Resistance in vector mosquitoes in China. Pest Management Science.	63022	NA
249	Thailand	18.85	99.05	Suburban area, west side of San Sai District, Chiang Mai Province, northern Thailand	polygon	2	Culex tritaeniorhynchus	presence	2005	8	2005	9	unknown	NA	NA	NA	unknown	Miller RH, Masuoka P, Klein TA, Kim HC, Somer T, Grieco J. Ecological niche modeling to estimate the distribution of Japanese encephalitis virus in Asia. PLoS Negl Trop Dis. 2012;6 6:e1678; doi: 10.1371/journal.pntd.0001678.	Kamsuk K. 2006. Effectiveness of Zanthoxylum piperitum-derived essential oil as an alternative repellent under labroratory and field applications. Parasitol Res.	26513	NA
250	Taiwan	25.119958	121.469189	Guandu Nature Park, Taipei City	point	-999	Culex tritaeniorhynchus	presence	2002	9	2004	12	unknown	NA	NA	NA	unknown	Miller RH, Masuoka P, Klein TA, Kim HC, Somer T, Grieco J. Ecological niche modeling to estimate the distribution of Japanese encephalitis virus in Asia. PLoS Negl Trop Dis. 2012;6 6:e1678; doi: 10.1371/journal.pntd.0001678.	Weng MH. 2005. Monitoring of Japanese encephalitis virus infection in mosquitoes (Diptera: Culicidae) at Guandu Nature Park, Taipei, 2002-2004. J. Med. Entomol.	NA	NA
251	Thailand	8.125378	98.307214	Mai Khao, Phuket Province - pig farms	non-admin-poly	-999	Culex tritaeniorhynchus	presence	2002	5	2003	5	unknown	NA	NA	NA	unknown	Miller RH, Masuoka P, Klein TA, Kim HC, Somer T, Grieco J. Ecological niche modeling to estimate the distribution of Japanese encephalitis virus in Asia. PLoS Negl Trop Dis. 2012;6 6:e1678; doi: 10.1371/journal.pntd.0001678.	Nitatpattana N. 2005. First Isolation of Japanese encephalitis from Culex quinquefasciatus in Thailand. Southeast Asian J Trop Med Public Health	NA	13.17
252	Thailand	18.853769	99.014197	Nong Chom subdistrict located on highway 1001, Chiang Mai province. Collected along a small canal along one side of study site - "consisted of scattered open areas, human dwellings, trees, bracken and larval habitats."	non-admin-poly	-999	Culex tritaeniorhynchus	presence	2004	10	2004	10	unknown	NA	NA	NA	unknown	Miller RH, Masuoka P, Klein TA, Kim HC, Somer T, Grieco J. Ecological niche modeling to estimate the distribution of Japanese encephalitis virus in Asia. PLoS Negl Trop Dis. 2012;6 6:e1678; doi: 10.1371/journal.pntd.0001678.	Tuetun B. 2005. Repellent properties of celery, Apium graveolens L., compared with commercial repellents, against mosquitoes under laboratory and field conditions. Tropical medicine and International Health.	NA	6.75
253	Taiwan	24.06	120.7	Wufeng, Taichung County, Central Taiwan, Rice Paddies adjacent to Wufeng	non-admin-poly	-999	Culex tritaeniorhynchus	presence	1999	4	1999	5	unknown	NA	NA	NA	unknown	Miller RH, Masuoka P, Klein TA, Kim HC, Somer T, Grieco J. Ecological niche modeling to estimate the distribution of Japanese encephalitis virus in Asia. PLoS Negl Trop Dis. 2012;6 6:e1678; doi: 10.1371/journal.pntd.0001678.	Teng HJ. 2005. Evaluation of various control agents against mosquito larvae in rice paddies in Taiwan. J of Vector Ecology.	NA	16
254	Taiwan	23.568042	119.614211	Penghu Island	polygon	3	Culex tritaeniorhynchus	presence	2003	NA	2003	NA	unknown	NA	NA	NA	unknown	Miller RH, Masuoka P, Klein TA, Kim HC, Somer T, Grieco J. Ecological niche modeling to estimate the distribution of Japanese encephalitis virus in Asia. PLoS Negl Trop Dis. 2012;6 6:e1678; doi: 10.1371/journal.pntd.0001678.	Teng HJ. 2005. Evaluation of various control agents against mosquito larvae in rice paddies in Taiwan. J of Vector Ecology.	64065	NA
255	Thailand	13.57	100.83	Bang Bo, Samut Prakan Province	non-admin-poly	-999	Culex tritaeniorhynchus	presence	2002	9	2002	9	unknown	NA	NA	NA	unknown	Miller RH, Masuoka P, Klein TA, Kim HC, Somer T, Grieco J. Ecological niche modeling to estimate the distribution of Japanese encephalitis virus in Asia. PLoS Negl Trop Dis. 2012;6 6:e1678; doi: 10.1371/journal.pntd.0001678.	Trongtokit Y. 2004. Laboratory and field trial of developing medicinal local Thai plant products against four species of mosquito vectors. Southeast Asian J Trop Med Public Health.	NA	12
256	Thailand	13.978556	100.314186	Sai Noi, Nonthaburi Province	polygon	2	Culex tritaeniorhynchus	presence	2002	9	2002	9	unknown	NA	NA	NA	unknown	Miller RH, Masuoka P, Klein TA, Kim HC, Somer T, Grieco J. Ecological niche modeling to estimate the distribution of Japanese encephalitis virus in Asia. PLoS Negl Trop Dis. 2012;6 6:e1678; doi: 10.1371/journal.pntd.0001678.	Trongtokit Y. 2004. Laboratory and field trial of developing medicinal local Thai plant products against four species of mosquito vectors. Southeast Asian J Trop Med Public Health.	26805	NA
257	India	15.139103	76.918617	Bellary District, Karnataka - Villages Kollegallu, Moka, Rupanaguddi	polygon	2	Culex tritaeniorhynchus	presence	2002	NA	2002	NA	unknown	NA	NA	NA	unknown	Miller RH, Masuoka P, Klein TA, Kim HC, Somer T, Grieco J. Ecological niche modeling to estimate the distribution of Japanese encephalitis virus in Asia. PLoS Negl Trop Dis. 2012;6 6:e1678; doi: 10.1371/journal.pntd.0001678.	Kanojia PC. 2004. First report on high-degree endophilism in Culex tritaeniorhynchus (Diptera: Culicidae) in an area endemic for Japanese encephalitis. J Med Entomol.	17680	NA
258	India	17.995611	79.61155	Medipathi (PHC Hasanpathi), District Warangal, northern part of Andhra Pradesh state	polygon	2	Culex tritaeniorhynchus	presence	NA	NA	NA	NA	unknown	NA	NA	NA	unknown	Miller RH, Masuoka P, Klein TA, Kim HC, Somer T, Grieco J. Ecological niche modeling to estimate the distribution of Japanese encephalitis virus in Asia. PLoS Negl Trop Dis. 2012;6 6:e1678; doi: 10.1371/journal.pntd.0001678.	Das BP. 2004. Outdoor resting preference of Culex tritaeniorhynchus, the vector of Japanese encephalitis in Warangal and Karim Nagar districts, Andhra Pradesh. J Vect Borne Dis.	17568	NA
259	India	18.181841	79.487779	Uppal (PHC Uppal), District Karim Nagar, northern part of Andhra Pradesh state	point	-999	Culex tritaeniorhynchus	presence	NA	NA	NA	NA	unknown	NA	NA	NA	unknown	Miller RH, Masuoka P, Klein TA, Kim HC, Somer T, Grieco J. Ecological niche modeling to estimate the distribution of Japanese encephalitis virus in Asia. PLoS Negl Trop Dis. 2012;6 6:e1678; doi: 10.1371/journal.pntd.0001678.	Das BP. 2004. Outdoor resting preference of Culex tritaeniorhynchus, the vector of Japanese encephalitis in Warangal and Karim Nagar districts, Andhra Pradesh. J Vect Borne Dis.	NA	NA
260	Thailand	6.865844	101.244883	Wadgate Subdistrict, east side of Muang District, Chiang Mai Province	point	-999	Culex tritaeniorhynchus	presence	2002	9	2002	9	unknown	NA	NA	NA	unknown	Miller RH, Masuoka P, Klein TA, Kim HC, Somer T, Grieco J. Ecological niche modeling to estimate the distribution of Japanese encephalitis virus in Asia. PLoS Negl Trop Dis. 2012;6 6:e1678; doi: 10.1371/journal.pntd.0001678.	Pitasawat B. 2003. Repellency of aromatic turmeric Curcuma aromatica under laboratory and field conditions. J of Vector Ecology.	NA	NA
262	Thailand	8.4	99.97	Nakhon Si thammarat	polygon	2	Culex tritaeniorhynchus	presence	NA	NA	NA	NA	unknown	NA	NA	NA	unknown	Miller RH, Masuoka P, Klein TA, Kim HC, Somer T, Grieco J. Ecological niche modeling to estimate the distribution of Japanese encephalitis virus in Asia. PLoS Negl Trop Dis. 2012;6 6:e1678; doi: 10.1371/journal.pntd.0001678.	Thavara U. 2001. Laboratory and field evaluations of the insect repellent 3535 (ethyl butylacetylaminopropionate) and deet against mosquito vectors in Thailand. J Am Mosq Control Assoc	26746	NA
263	Thailand	13.8	100.18	Nonthaburi	point	-999	Culex tritaeniorhynchus	presence	NA	NA	NA	NA	unknown	NA	NA	NA	unknown	Miller RH, Masuoka P, Klein TA, Kim HC, Somer T, Grieco J. Ecological niche modeling to estimate the distribution of Japanese encephalitis virus in Asia. PLoS Negl Trop Dis. 2012;6 6:e1678; doi: 10.1371/journal.pntd.0001678.	Thavara U. 2001. Laboratory and field evaluations of the insect repellent 3535 (ethyl butylacetylaminopropionate) and deet against mosquito vectors in Thailand. J Am Mosq Control Assoc	NA	NA
264	Pakistan	29.613737	73.139576	Haroonabad, Bahawalnagae district, Punjab Province - near waste water irrigation plant	point	-999	Culex tritaeniorhynchus	presence	2000	7	2000	9	unknown	NA	NA	NA	unknown	Miller RH, Masuoka P, Klein TA, Kim HC, Somer T, Grieco J. Ecological niche modeling to estimate the distribution of Japanese encephalitis virus in Asia. PLoS Negl Trop Dis. 2012;6 6:e1678; doi: 10.1371/journal.pntd.0001678.	Mukhtar M. 2003. Role of wastewater irrigation in mosquito breeding in south Punjab, Pakistan. Southeast Asian J Trop Med Public Health.	NA	NA
265	Japan	33.25	130.3	Saga Prefecture (6km NE from Saga City)	point	-999	Culex tritaeniorhynchus	presence	1998	6	1998	9	unknown	NA	NA	NA	unknown	Miller RH, Masuoka P, Klein TA, Kim HC, Somer T, Grieco J. Ecological niche modeling to estimate the distribution of Japanese encephalitis virus in Asia. PLoS Negl Trop Dis. 2012;6 6:e1678; doi: 10.1371/journal.pntd.0001678.	Sunahara T. 2002. Habitat size: a factor determining the opportunity for encounters between mosquito larvae and aquatic predators. Jounal of Vector Ecology.	NA	NA
266	India	12.903344	79.317675	Soundarasozhapuram village farmers' fields, South Arcot District, Tamil Nadu	point	-999	Culex tritaeniorhynchus	presence	1993	NA	1994	NA	unknown	NA	NA	NA	unknown	Miller RH, Masuoka P, Klein TA, Kim HC, Somer T, Grieco J. Ecological niche modeling to estimate the distribution of Japanese encephalitis virus in Asia. PLoS Negl Trop Dis. 2012;6 6:e1678; doi: 10.1371/journal.pntd.0001678.	Sunish IP. 2002. Factors Influencing the Abundance of Japanese encephalitis vectors in ricefields in India - II. Biotic. Medical and Veterinary Entomology.	NA	NA
267	Sri Lanka	8.32	80.41	Anuradhapura, North-Central Province	polygon	2	Culex tritaeniorhynchus	presence	NA	NA	NA	NA	unknown	NA	NA	NA	unknown	Miller RH, Masuoka P, Klein TA, Kim HC, Somer T, Grieco J. Ecological niche modeling to estimate the distribution of Japanese encephalitis virus in Asia. PLoS Negl Trop Dis. 2012;6 6:e1678; doi: 10.1371/journal.pntd.0001678.	Karunaratne SH. 2001. Malathion resistance and prevalence of the malathion carboxylesterase mechanism in populations of mosquito vectors of disease in Sri Lanka. Bull World Health Organ.	25835	NA
268	Taiwan	24.96	121.35	Yingko, Taipei County	point	-999	Culex tritaeniorhynchus	presence	1995	NA	1996	NA	unknown	NA	NA	NA	unknown	Miller RH, Masuoka P, Klein TA, Kim HC, Somer T, Grieco J. Ecological niche modeling to estimate the distribution of Japanese encephalitis virus in Asia. PLoS Negl Trop Dis. 2012;6 6:e1678; doi: 10.1371/journal.pntd.0001678.	Weng MH. 1999. Isolation of Japanese encephalitis virus from mosquitoes collected in Northern Taiwan between 1995 and 1996. J Microbiol Immunol Infect.	NA	NA
269	Taiwan	24.93	121.36	Sanhsia, Taipei County	point	-999	Culex tritaeniorhynchus	presence	1995	NA	1996	NA	unknown	NA	NA	NA	unknown	Miller RH, Masuoka P, Klein TA, Kim HC, Somer T, Grieco J. Ecological niche modeling to estimate the distribution of Japanese encephalitis virus in Asia. PLoS Negl Trop Dis. 2012;6 6:e1678; doi: 10.1371/journal.pntd.0001678.	Weng MH. 1999. Isolation of Japanese encephalitis virus from mosquitoes collected in Northern Taiwan between 1995 and 1996. J Microbiol Immunol Infect.	NA	NA
270	Taiwan	24.7	120.92	Chunan, Miaoli County	point	-999	Culex tritaeniorhynchus	presence	1995	NA	1996	NA	unknown	NA	NA	NA	unknown	Miller RH, Masuoka P, Klein TA, Kim HC, Somer T, Grieco J. Ecological niche modeling to estimate the distribution of Japanese encephalitis virus in Asia. PLoS Negl Trop Dis. 2012;6 6:e1678; doi: 10.1371/journal.pntd.0001678.	Weng MH. 1999. Isolation of Japanese encephalitis virus from mosquitoes collected in Northern Taiwan between 1995 and 1996. J Microbiol Immunol Infect.	NA	NA
271	India	22.249958	84.881325	Rourkela, Sundargargh district, Orissa	non-admin-poly	-999	Culex tritaeniorhynchus	presence	NA	NA	NA	NA	unknown	NA	NA	NA	unknown	Miller RH, Masuoka P, Klein TA, Kim HC, Somer T, Grieco J. Ecological niche modeling to estimate the distribution of Japanese encephalitis virus in Asia. PLoS Negl Trop Dis. 2012;6 6:e1678; doi: 10.1371/journal.pntd.0001678.	Dash AP. 2001. Retrospective analysis of epidemiological investigation of Japanese encephalitis outbreak occurred in Rourkela, Orissa, India. Southeast Asian J Trop Med Public Health.	NA	24.5
272	India	9.92	78.12	Madurai, rice fields	point	-999	Culex tritaeniorhynchus	presence	NA	NA	NA	NA	unknown	NA	NA	NA	unknown	Miller RH, Masuoka P, Klein TA, Kim HC, Somer T, Grieco J. Ecological niche modeling to estimate the distribution of Japanese encephalitis virus in Asia. PLoS Negl Trop Dis. 2012;6 6:e1678; doi: 10.1371/journal.pntd.0001678.	Victor TJ. 1999. Population dynamics of mosquito immatures and the succession in abundance of aquatic insects in rice fields in Madurai, South India. Indian J Malariol.	NA	NA
273	Taiwan	24.159508	120.656814	Taichung area	point	-999	Culex tritaeniorhynchus	presence	1997	10	1998	9	unknown	NA	NA	NA	unknown	Miller RH, Masuoka P, Klein TA, Kim HC, Somer T, Grieco J. Ecological niche modeling to estimate the distribution of Japanese encephalitis virus in Asia. PLoS Negl Trop Dis. 2012;6 6:e1678; doi: 10.1371/journal.pntd.0001678.	Lai C. 2001. Susceptibility of mosquitoes in central Taiwan to natural infections of Dirofilaria immitis. Medical and Veterinary Entomology.	NA	NA
274	Sri Lanka	8.166667	80.166667	Anaradhapura, North Central Province	polygon	2	Culex tritaeniorhynchus	presence	1984	5	1998	12	unknown	NA	NA	NA	unknown	Miller RH, Masuoka P, Klein TA, Kim HC, Somer T, Grieco J. Ecological niche modeling to estimate the distribution of Japanese encephalitis virus in Asia. PLoS Negl Trop Dis. 2012;6 6:e1678; doi: 10.1371/journal.pntd.0001678.	Karunaratne SH. 2000. Insecticide resistance spectra and resistance mechanisms in populations of Japanese encephalitis vector mosquitoes, Culex tritaeniorhynchus and Cx. gelidus, in Sri Lanka. Medical and Veterinary Entomology.	25835	NA
275	Sri Lanka	7.266667	80.65	Kandy	polygon	2	Culex tritaeniorhynchus	presence	1984	5	1998	12	unknown	NA	NA	NA	unknown	Miller RH, Masuoka P, Klein TA, Kim HC, Somer T, Grieco J. Ecological niche modeling to estimate the distribution of Japanese encephalitis virus in Asia. PLoS Negl Trop Dis. 2012;6 6:e1678; doi: 10.1371/journal.pntd.0001678.	Karunaratne SH. 2000. Insecticide resistance spectra and resistance mechanisms in populations of Japanese encephalitis vector mosquitoes, Culex tritaeniorhynchus and Cx. gelidus, in Sri Lanka. Medical and Veterinary Entomology.	41748	NA
276	India	9.58	78.1	Agricultural College and Research Institute, Tamil Nadu Agricultural University at Madurai, Tamil Nadu State of India	point	-999	Culex tritaeniorhynchus	presence	1992	1	1994	9	unknown	NA	NA	NA	unknown	Miller RH, Masuoka P, Klein TA, Kim HC, Somer T, Grieco J. Ecological niche modeling to estimate the distribution of Japanese encephalitis virus in Asia. PLoS Negl Trop Dis. 2012;6 6:e1678; doi: 10.1371/journal.pntd.0001678.	Victor TJ. 2000. Effects of organic and inorganic fertilisers on mosquito populations in rice fields of south India. Medical and Veterinary Entomology.	NA	NA
277	Sri Lanka	6.93	79.85	Colombo	polygon	2	Culex tritaeniorhynchus	presence	NA	NA	NA	NA	unknown	NA	NA	NA	unknown	Miller RH, Masuoka P, Klein TA, Kim HC, Somer T, Grieco J. Ecological niche modeling to estimate the distribution of Japanese encephalitis virus in Asia. PLoS Negl Trop Dis. 2012;6 6:e1678; doi: 10.1371/journal.pntd.0001678.	Karunaratne SH. 1998. Amplification of a serine esterase gene is involved in insecticide resistance in Sri Lankan Culex tritaeniorhynchus. Insect Molecular Biology.	25851	NA
278	Malaysia	3.5	113.833333	Ulu Suai forest, 80 km from Miri Town, Sarawak	point	-999	Culex tritaeniorhynchus	presence	1991	10	1994	10	unknown	NA	NA	NA	unknown	Miller RH, Masuoka P, Klein TA, Kim HC, Somer T, Grieco J. Ecological niche modeling to estimate the distribution of Japanese encephalitis virus in Asia. PLoS Negl Trop Dis. 2012;6 6:e1678; doi: 10.1371/journal.pntd.0001678.	Chang MS. 1997. Changes in abundance and behavior of bector mosquitoes induced by land use during the development of an oil palm plantation in Sarawak. Trans of the Royal Society of Tropical Med and Hygiene.	NA	NA
279	Malaysia	2.641372	101.715146	Sepang District, Selangor [JL - Sungai Pelek, Sepang, Selangor]	non-admin-poly	-999	Culex tritaeniorhynchus	presence	1992	NA	1993	NA	unknown	NA	NA	NA	unknown	Miller RH, Masuoka P, Klein TA, Kim HC, Somer T, Grieco J. Ecological niche modeling to estimate the distribution of Japanese encephalitis virus in Asia. PLoS Negl Trop Dis. 2012;6 6:e1678; doi: 10.1371/journal.pntd.0001678.	Vythilingam I. 1997. Abundance, parity, and Japanese encephalitis virus infection of mosquitoes (Diptera:Culicidae) in Sepang District, Malaysia. J Med Entomol.	NA	9.4
280	India	20.287542	84.252253	Northwest Orissa	polygon	1	Culex tritaeniorhynchus	presence	NA	NA	NA	NA	unknown	NA	NA	NA	unknown	Miller RH, Masuoka P, Klein TA, Kim HC, Somer T, Grieco J. Ecological niche modeling to estimate the distribution of Japanese encephalitis virus in Asia. PLoS Negl Trop Dis. 2012;6 6:e1678; doi: 10.1371/journal.pntd.0001678.	Yadav RS. 1997. Mosquito breeding and resting in treeholes in a forest ecosystem in Orissa. Indian J Malariol.	1504	NA
281	Thailand	14.510329	104.141925	Sisaket Province, Northeastern Thailand [JL - Royal Thai Army Camp, 1km from O'Trao Refugee camp, Phusing, Sisaket]	polygon	2	Culex tritaeniorhynchus	presence	NA	NA	NA	NA	unknown	NA	NA	NA	unknown	Miller RH, Masuoka P, Klein TA, Kim HC, Somer T, Grieco J. Ecological niche modeling to estimate the distribution of Japanese encephalitis virus in Asia. PLoS Negl Trop Dis. 2012;6 6:e1678; doi: 10.1371/journal.pntd.0001678.	Frances SP. 1996. Effectiveness of repellent formulations containing deet against mosquitoes in northeastern Thailand. J Am Mosq Control Assoc.	27025	NA
282	Vietnam	21.013147	105.77566	Me Tri village, Tu Liem District, Hanoi	point	-999	Culex tritaeniorhynchus	presence	1971	3	1971	9	unknown	NA	NA	NA	unknown	Miller RH, Masuoka P, Klein TA, Kim HC, Somer T, Grieco J. Ecological niche modeling to estimate the distribution of Japanese encephalitis virus in Asia. PLoS Negl Trop Dis. 2012;6 6:e1678; doi: 10.1371/journal.pntd.0001678.	Ha DQ. 1995. Isolation of a newly recognized alphavirus from mosquitoes in Vietnam and evidence for human infection and disease. Am J Trop Med Hyg.	NA	NA
283	Malaysia	3.566474	101.075984	Kampong Pasir Panjang, Sabak Bernam, Selangor	point	-999	Culex tritaeniorhynchus	presence	1992	5	1992	11	unknown	NA	NA	NA	unknown	Miller RH, Masuoka P, Klein TA, Kim HC, Somer T, Grieco J. Ecological niche modeling to estimate the distribution of Japanese encephalitis virus in Asia. PLoS Negl Trop Dis. 2012;6 6:e1678; doi: 10.1371/journal.pntd.0001678.	Vythilingam I. 1995. Isolation of Japanese encephalitis virus from mosquitoes collected in Sabak Bernam, Selangor, Malaysia in 1992. J Am Mosq Control Assoc	NA	NA
284	India	27.473605	94.913559	Dibrugarh district of Assam	polygon	2	Culex tritaeniorhynchus	presence	NA	NA	NA	NA	unknown	NA	NA	NA	unknown	Miller RH, Masuoka P, Klein TA, Kim HC, Somer T, Grieco J. Ecological niche modeling to estimate the distribution of Japanese encephalitis virus in Asia. PLoS Negl Trop Dis. 2012;6 6:e1678; doi: 10.1371/journal.pntd.0001678.	Bhattacharyva DR. 1994. Host feeding patterns of Culex vishnui sub group of mosquitoes in Dibrugarh district of Assam. J Commun Dis.	17580	NA
285	Sri Lanka	7.29	80.63	Kandy, wet zone of Central Province	polygon	2	Culex tritaeniorhynchus	presence	1984	2	1985	2	unknown	NA	NA	NA	unknown	Miller RH, Masuoka P, Klein TA, Kim HC, Somer T, Grieco J. Ecological niche modeling to estimate the distribution of Japanese encephalitis virus in Asia. PLoS Negl Trop Dis. 2012;6 6:e1678; doi: 10.1371/journal.pntd.0001678.	Peiris JSM. 1994. Viruses Isolated from Mosquitoes Collected in Sri Lanka. Am J Trop Med Hyg	41748	NA
286	Malaysia	1.332778	110.567775	Sungai Park, Selangor	point	-999	Culex tritaeniorhynchus	presence	1992	1	1992	12	unknown	NA	NA	NA	unknown	Miller RH, Masuoka P, Klein TA, Kim HC, Somer T, Grieco J. Ecological niche modeling to estimate the distribution of Japanese encephalitis virus in Asia. PLoS Negl Trop Dis. 2012;6 6:e1678; doi: 10.1371/journal.pntd.0001678.	Vythilingam I. 1994. Studies on adult mosquito vectors of Japanese encephalitis in a pig farm in Selangor, Malaysia. Southeast Asian J Trop Med Public health	NA	NA
287	China	32.16025	118.794244	Jiangpu, near Nanjing, Jiangsu Province	point	-999	Culex tritaeniorhynchus	presence	1990	9	1990	9	unknown	NA	NA	NA	unknown	Miller RH, Masuoka P, Klein TA, Kim HC, Somer T, Grieco J. Ecological niche modeling to estimate the distribution of Japanese encephalitis virus in Asia. PLoS Negl Trop Dis. 2012;6 6:e1678; doi: 10.1371/journal.pntd.0001678.	Ming JG. 1993. Autumn southward 'return' migration of the mosquito Culex tritaeniorhynchus in China. Med Vet Entomol.	NA	NA
288	China	28.238075	116.590464	Dongxiang in northern Jiangxi Province	polygon	3	Culex tritaeniorhynchus	presence	1991	10	1991	10	unknown	NA	NA	NA	unknown	Miller RH, Masuoka P, Klein TA, Kim HC, Somer T, Grieco J. Ecological niche modeling to estimate the distribution of Japanese encephalitis virus in Asia. PLoS Negl Trop Dis. 2012;6 6:e1678; doi: 10.1371/journal.pntd.0001678.	Ming JG. 1993. Autumn southward 'return' migration of the mosquito Culex tritaeniorhynchus in China. Med Vet Entomol.	63309	NA
289	Saipan, Commonwealth of Northern Mariana Islands	15.1607	145.752633	Jesus Guerrero premise	point	-999	Culex tritaeniorhynchus	presence	1991	9	1991	10	unknown	NA	NA	NA	unknown	Miller RH, Masuoka P, Klein TA, Kim HC, Somer T, Grieco J. Ecological niche modeling to estimate the distribution of Japanese encephalitis virus in Asia. PLoS Negl Trop Dis. 2012;6 6:e1678; doi: 10.1371/journal.pntd.0001678.	Mitchell CJ. 1993. Japanese encephalitis on Saipan: a survey of suspected mosquito vectors. Am J Trop Med Hyg.	NA	NA
290	India	22.319744	88.67	Canning , West Bengal	point	-999	Culex tritaeniorhynchus	presence	1989	9	1990	2	unknown	NA	NA	NA	unknown	Miller RH, Masuoka P, Klein TA, Kim HC, Somer T, Grieco J. Ecological niche modeling to estimate the distribution of Japanese encephalitis virus in Asia. PLoS Negl Trop Dis. 2012;6 6:e1678; doi: 10.1371/journal.pntd.0001678.	Mahapatra MS. 1991. Mosquito fauna of certain areas of deltaic West Bengal--a preliminary report. Indian J Malariol.	NA	NA
291	India	22.496272	88.202703	Budge Budge, West Bengal	non-admin-poly	-999	Culex tritaeniorhynchus	presence	1989	9	1990	2	unknown	NA	NA	NA	unknown	Miller RH, Masuoka P, Klein TA, Kim HC, Somer T, Grieco J. Ecological niche modeling to estimate the distribution of Japanese encephalitis virus in Asia. PLoS Negl Trop Dis. 2012;6 6:e1678; doi: 10.1371/journal.pntd.0001678.	Mahapatra MS. 1991. Mosquito fauna of certain areas of deltaic West Bengal--a preliminary report. Indian J Malariol.	NA	11.6
292	Cambodia	11.57	104.92	Phnom Penh	polygon	1	Culex tritaeniorhynchus	presence	NA	NA	NA	NA	unknown	NA	NA	NA	unknown	Miller RH, Masuoka P, Klein TA, Kim HC, Somer T, Grieco J. Ecological niche modeling to estimate the distribution of Japanese encephalitis virus in Asia. PLoS Negl Trop Dis. 2012;6 6:e1678; doi: 10.1371/journal.pntd.0001678.	Kohn M. 1991. Resistanace levels of nine mosquito species to 4% DDT in Phnom Penh, Kampuchea. Folia Parasitol.	806	NA
293	India	13.008619	78.328678	Bethamangala, Kolar District, Karnataka	point	-999	Culex tritaeniorhynchus	presence	1985	NA	1987	NA	unknown	NA	NA	NA	unknown	Miller RH, Masuoka P, Klein TA, Kim HC, Somer T, Grieco J. Ecological niche modeling to estimate the distribution of Japanese encephalitis virus in Asia. PLoS Negl Trop Dis. 2012;6 6:e1678; doi: 10.1371/journal.pntd.0001678.	Dhanda V. 1989, Japanese encephalitis virus infection in mosquitoes reared from field-collected immatures and in wild-caught males. Am J Trop Med Hyg.	NA	NA
294	India	13.136569	78.135836	Kolar, Kolar District, Karnataka	non-admin-poly	-999	Culex tritaeniorhynchus	presence	1985	NA	1987	NA	unknown	NA	NA	NA	unknown	Miller RH, Masuoka P, Klein TA, Kim HC, Somer T, Grieco J. Ecological niche modeling to estimate the distribution of Japanese encephalitis virus in Asia. PLoS Negl Trop Dis. 2012;6 6:e1678; doi: 10.1371/journal.pntd.0001678.	Dhanda V. 1989, Japanese encephalitis virus infection in mosquitoes reared from field-collected immatures and in wild-caught males. Am J Trop Med Hyg.	NA	6
295	India	12.522489	76.897272	Mandya, Kolar District, Karnataka	non-admin-poly	-999	Culex tritaeniorhynchus	presence	1985	NA	1987	NA	unknown	NA	NA	NA	unknown	Miller RH, Masuoka P, Klein TA, Kim HC, Somer T, Grieco J. Ecological niche modeling to estimate the distribution of Japanese encephalitis virus in Asia. PLoS Negl Trop Dis. 2012;6 6:e1678; doi: 10.1371/journal.pntd.0001678.	Dhanda V. 1989, Japanese encephalitis virus infection in mosquitoes reared from field-collected immatures and in wild-caught males. Am J Trop Med Hyg.	NA	6.3
296	Japan	42.979597	141.552745	Sapporo, Hokkaido [JL- Hiroshima, Sapporo, Hokkaido]	non-admin-poly	-999	Culex tritaeniorhynchus	presence	1985	7	1985	10	unknown	NA	NA	NA	unknown	Miller RH, Masuoka P, Klein TA, Kim HC, Somer T, Grieco J. Ecological niche modeling to estimate the distribution of Japanese encephalitis virus in Asia. PLoS Negl Trop Dis. 2012;6 6:e1678; doi: 10.1371/journal.pntd.0001678.	Takashima I. 1989. Mosquito collection in endemic areas of Japanese encephalitis in Hokkaido, Japan. Nippon Juigaku Zasshi.	NA	19
297	India	7.069872	93.766608	Great Nicobar Islands	polygon	2	Culex tritaeniorhynchus	presence	NA	NA	NA	NA	unknown	NA	NA	NA	unknown	Miller RH, Masuoka P, Klein TA, Kim HC, Somer T, Grieco J. Ecological niche modeling to estimate the distribution of Japanese encephalitis virus in Asia. PLoS Negl Trop Dis. 2012;6 6:e1678; doi: 10.1371/journal.pntd.0001678.	Das SC. 1989. Studies on malaria and filariasis vectors in Kamorta and Great Nicobar Islands. Indian J Malariol.	17546	NA
298	Taiwan	25.155911	121.416611	Taishan Hsieng, near Taipei	point	-999	Culex tritaeniorhynchus	presence	1980	7	1983	12	unknown	NA	NA	NA	unknown	Miller RH, Masuoka P, Klein TA, Kim HC, Somer T, Grieco J. Ecological niche modeling to estimate the distribution of Japanese encephalitis virus in Asia. PLoS Negl Trop Dis. 2012;6 6:e1678; doi: 10.1371/journal.pntd.0001678.	Rosen L. 1989. A longitudinal study of the prevalence of Japanese encephalitis virus in adult and larval Culex tritaeniorhynchus mosquitoes in Northern Taiwan	NA	NA
299	Thailand	18.810556	98.98333	Amphoe Muang, Chiang Mai, Northern Thailand	polygon	2	Culex tritaeniorhynchus	presence	1987	2	1988	1	unknown	NA	NA	NA	unknown	Miller RH, Masuoka P, Klein TA, Kim HC, Somer T, Grieco J. Ecological niche modeling to estimate the distribution of Japanese encephalitis virus in Asia. PLoS Negl Trop Dis. 2012;6 6:e1678; doi: 10.1371/journal.pntd.0001678.	Somboon P. 1989. Studies on the Japanese encephalitis vectors in Amphoe Muang, Chiang Mai, Northern Thailand. Southeast Asian J Trop Med Public Health	26507	NA
300	Indonesia	-6.136501	106.753399	Kapuk, suburb of Jakarta	point	-999	Culex tritaeniorhynchus	presence	1978	10	1980	4	unknown	NA	NA	NA	unknown	Miller RH, Masuoka P, Klein TA, Kim HC, Somer T, Grieco J. Ecological niche modeling to estimate the distribution of Japanese encephalitis virus in Asia. PLoS Negl Trop Dis. 2012;6 6:e1678; doi: 10.1371/journal.pntd.0001678.	Olson JG. 1985. Correlation of population indices of female Culex tritaeniorhynchus with Japanese encephalitis viral activity in Kapuk, Indonesia. Southeast Asian J Trop Med Public Health	NA	NA
301	Indonesia	-8.650979	116.324944	Lombok, near Gerung, West Lombok	point	-999	Culex tritaeniorhynchus	presence	NA	NA	NA	NA	unknown	NA	NA	NA	unknown	Miller RH, Masuoka P, Klein TA, Kim HC, Somer T, Grieco J. Ecological niche modeling to estimate the distribution of Japanese encephalitis virus in Asia. PLoS Negl Trop Dis. 2012;6 6:e1678; doi: 10.1371/journal.pntd.0001678.	Olson JG. 1985. Isolation of Japanese encephalitis virus from Anopheles annularis and Anopheles vagus in Lombok, Indonesia. Trans R Soc Trop Med Hyg.	NA	NA
302	Indonesia	-6.92	106.92	Sukabumi, West Java	polygon	2	Culex tritaeniorhynchus	presence	2004	10	2005	9	unknown	NA	NA	NA	unknown	Miller RH, Masuoka P, Klein TA, Kim HC, Somer T, Grieco J. Ecological niche modeling to estimate the distribution of Japanese encephalitis virus in Asia. PLoS Negl Trop Dis. 2012;6 6:e1678; doi: 10.1371/journal.pntd.0001678.	Stoops, C.A. 2008. Larval collection records of Culex species (Diptera: Culicidae) with an emphasis on Japanese encephalitis vectors in rice fields in Sukabumi, West, Java, Indonesia	1013497	NA
303	Philippines	15.783803	120.999903	San Jose, Nueva Ecija, South Central Luzon	polygon	3	Culex tritaeniorhynchus	presence	NA	NA	NA	NA	unknown	NA	NA	NA	unknown	Miller RH, Masuoka P, Klein TA, Kim HC, Somer T, Grieco J. Ecological niche modeling to estimate the distribution of Japanese encephalitis virus in Asia. PLoS Negl Trop Dis. 2012;6 6:e1678; doi: 10.1371/journal.pntd.0001678.	Ksiazek, TG. 1980. Additional isolations of Japanese encephalitis virus from the Phillippines. Southeast Asian J Trop Med Public Health. 11(4):507-9	68278	NA
304	Republic of Korea	33.30775899	126.2166108	NA	point	-999	Culex tritaeniorhynchus	presence	NA	NA	NA	NA	unknown	NA	NA	NA	unknown	Miller RH, Masuoka P, Klein TA, Kim HC, Somer T, Grieco J. Ecological niche modeling to estimate the distribution of Japanese encephalitis virus in Asia. PLoS Negl Trop Dis. 2012;6 6:e1678; doi: 10.1371/journal.pntd.0001678.	Penny Masuoka et al 2010	NA	NA
305	Republic of Korea	37.71020894	126.4667937	NA	point	-999	Culex tritaeniorhynchus	presence	NA	NA	NA	NA	unknown	NA	NA	NA	unknown	Miller RH, Masuoka P, Klein TA, Kim HC, Somer T, Grieco J. Ecological niche modeling to estimate the distribution of Japanese encephalitis virus in Asia. PLoS Negl Trop Dis. 2012;6 6:e1678; doi: 10.1371/journal.pntd.0001678.	Penny Masuoka et al 2010	NA	NA
306	Republic of Korea	34.59584523	126.6391256	NA	point	-999	Culex tritaeniorhynchus	presence	NA	NA	NA	NA	unknown	NA	NA	NA	unknown	Miller RH, Masuoka P, Klein TA, Kim HC, Somer T, Grieco J. Ecological niche modeling to estimate the distribution of Japanese encephalitis virus in Asia. PLoS Negl Trop Dis. 2012;6 6:e1678; doi: 10.1371/journal.pntd.0001678.	Penny Masuoka et al 2010	NA	NA
307	Republic of Korea	35.12904461	126.8056087	NA	point	-999	Culex tritaeniorhynchus	presence	NA	NA	NA	NA	unknown	NA	NA	NA	unknown	Miller RH, Masuoka P, Klein TA, Kim HC, Somer T, Grieco J. Ecological niche modeling to estimate the distribution of Japanese encephalitis virus in Asia. PLoS Negl Trop Dis. 2012;6 6:e1678; doi: 10.1371/journal.pntd.0001678.	Penny Masuoka et al 2010	NA	NA
308	Republic of Korea	35.78208305	126.8743698	NA	point	-999	Culex tritaeniorhynchus	presence	NA	NA	NA	NA	unknown	NA	NA	NA	unknown	Miller RH, Masuoka P, Klein TA, Kim HC, Somer T, Grieco J. Ecological niche modeling to estimate the distribution of Japanese encephalitis virus in Asia. PLoS Negl Trop Dis. 2012;6 6:e1678; doi: 10.1371/journal.pntd.0001678.	Penny Masuoka et al 2010	NA	NA
309	Republic of Korea	36.51528224	126.9871604	NA	point	-999	Culex tritaeniorhynchus	presence	NA	NA	NA	NA	unknown	NA	NA	NA	unknown	Miller RH, Masuoka P, Klein TA, Kim HC, Somer T, Grieco J. Ecological niche modeling to estimate the distribution of Japanese encephalitis virus in Asia. PLoS Negl Trop Dis. 2012;6 6:e1678; doi: 10.1371/journal.pntd.0001678.	Penny Masuoka et al 2010	NA	NA
310	Republic of Korea	37.52095039	126.9905668	NA	point	-999	Culex tritaeniorhynchus	presence	NA	NA	NA	NA	unknown	NA	NA	NA	unknown	Miller RH, Masuoka P, Klein TA, Kim HC, Somer T, Grieco J. Ecological niche modeling to estimate the distribution of Japanese encephalitis virus in Asia. PLoS Negl Trop Dis. 2012;6 6:e1678; doi: 10.1371/journal.pntd.0001678.	Penny Masuoka et al 2010	NA	NA
311	Republic of Korea	37.23768392	127.0075714	NA	point	-999	Culex tritaeniorhynchus	presence	NA	NA	NA	NA	unknown	NA	NA	NA	unknown	Miller RH, Masuoka P, Klein TA, Kim HC, Somer T, Grieco J. Ecological niche modeling to estimate the distribution of Japanese encephalitis virus in Asia. PLoS Negl Trop Dis. 2012;6 6:e1678; doi: 10.1371/journal.pntd.0001678.	Penny Masuoka et al 2010	NA	NA
312	Republic of Korea	36.96248871	127.0292811	NA	point	-999	Culex tritaeniorhynchus	presence	NA	NA	NA	NA	unknown	NA	NA	NA	unknown	Miller RH, Masuoka P, Klein TA, Kim HC, Somer T, Grieco J. Ecological niche modeling to estimate the distribution of Japanese encephalitis virus in Asia. PLoS Negl Trop Dis. 2012;6 6:e1678; doi: 10.1371/journal.pntd.0001678.	Penny Masuoka et al 2010	NA	NA
313	Republic of Korea	37.69741256	127.0440203	NA	point	-999	Culex tritaeniorhynchus	presence	NA	NA	NA	NA	unknown	NA	NA	NA	unknown	Miller RH, Masuoka P, Klein TA, Kim HC, Somer T, Grieco J. Ecological niche modeling to estimate the distribution of Japanese encephalitis virus in Asia. PLoS Negl Trop Dis. 2012;6 6:e1678; doi: 10.1371/journal.pntd.0001678.	Penny Masuoka et al 2010	NA	NA
314	Republic of Korea	35.98582696	127.1477604	NA	point	-999	Culex tritaeniorhynchus	presence	NA	NA	NA	NA	unknown	NA	NA	NA	unknown	Miller RH, Masuoka P, Klein TA, Kim HC, Somer T, Grieco J. Ecological niche modeling to estimate the distribution of Japanese encephalitis virus in Asia. PLoS Negl Trop Dis. 2012;6 6:e1678; doi: 10.1371/journal.pntd.0001678.	Penny Masuoka et al 2010	NA	NA
315	Republic of Korea	38.02092785	127.2177772	NA	point	-999	Culex tritaeniorhynchus	presence	NA	NA	NA	NA	unknown	NA	NA	NA	unknown	Miller RH, Masuoka P, Klein TA, Kim HC, Somer T, Grieco J. Ecological niche modeling to estimate the distribution of Japanese encephalitis virus in Asia. PLoS Negl Trop Dis. 2012;6 6:e1678; doi: 10.1371/journal.pntd.0001678.	Penny Masuoka et al 2010	NA	NA
316	Republic of Korea	37.39024732	127.9531866	NA	point	-999	Culex tritaeniorhynchus	presence	NA	NA	NA	NA	unknown	NA	NA	NA	unknown	Miller RH, Masuoka P, Klein TA, Kim HC, Somer T, Grieco J. Ecological niche modeling to estimate the distribution of Japanese encephalitis virus in Asia. PLoS Negl Trop Dis. 2012;6 6:e1678; doi: 10.1371/journal.pntd.0001678.	Penny Masuoka et al 2010	NA	NA
317	Republic of Korea	36.77785304	128.0158868	NA	point	-999	Culex tritaeniorhynchus	presence	NA	NA	NA	NA	unknown	NA	NA	NA	unknown	Miller RH, Masuoka P, Klein TA, Kim HC, Somer T, Grieco J. Ecological niche modeling to estimate the distribution of Japanese encephalitis virus in Asia. PLoS Negl Trop Dis. 2012;6 6:e1678; doi: 10.1371/journal.pntd.0001678.	Penny Masuoka et al 2010	NA	NA
318	Republic of Korea	37.97045045	128.0821668	NA	point	-999	Culex tritaeniorhynchus	presence	NA	NA	NA	NA	unknown	NA	NA	NA	unknown	Miller RH, Masuoka P, Klein TA, Kim HC, Somer T, Grieco J. Ecological niche modeling to estimate the distribution of Japanese encephalitis virus in Asia. PLoS Negl Trop Dis. 2012;6 6:e1678; doi: 10.1371/journal.pntd.0001678.	Penny Masuoka et al 2010	NA	NA
319	Republic of Korea	35.09646677	128.1410344	NA	point	-999	Culex tritaeniorhynchus	presence	NA	NA	NA	NA	unknown	NA	NA	NA	unknown	Miller RH, Masuoka P, Klein TA, Kim HC, Somer T, Grieco J. Ecological niche modeling to estimate the distribution of Japanese encephalitis virus in Asia. PLoS Negl Trop Dis. 2012;6 6:e1678; doi: 10.1371/journal.pntd.0001678.	Penny Masuoka et al 2010	NA	NA
320	Republic of Korea	36.4052754	128.1759842	NA	point	-999	Culex tritaeniorhynchus	presence	NA	NA	NA	NA	unknown	NA	NA	NA	unknown	Miller RH, Masuoka P, Klein TA, Kim HC, Somer T, Grieco J. Ecological niche modeling to estimate the distribution of Japanese encephalitis virus in Asia. PLoS Negl Trop Dis. 2012;6 6:e1678; doi: 10.1371/journal.pntd.0001678.	Penny Masuoka et al 2010	NA	NA
321	Republic of Korea	35.83683247	128.5886839	NA	point	-999	Culex tritaeniorhynchus	presence	NA	NA	NA	NA	unknown	NA	NA	NA	unknown	Miller RH, Masuoka P, Klein TA, Kim HC, Somer T, Grieco J. Ecological niche modeling to estimate the distribution of Japanese encephalitis virus in Asia. PLoS Negl Trop Dis. 2012;6 6:e1678; doi: 10.1371/journal.pntd.0001678.	Penny Masuoka et al 2010	NA	NA
322	Republic of Korea	38.02062233	128.7145902	NA	point	-999	Culex tritaeniorhynchus	presence	NA	NA	NA	NA	unknown	NA	NA	NA	unknown	Miller RH, Masuoka P, Klein TA, Kim HC, Somer T, Grieco J. Ecological niche modeling to estimate the distribution of Japanese encephalitis virus in Asia. PLoS Negl Trop Dis. 2012;6 6:e1678; doi: 10.1371/journal.pntd.0001678.	Penny Masuoka et al 2010	NA	NA
323	Republic of Korea	36.9721353	128.7393012	NA	point	-999	Culex tritaeniorhynchus	presence	NA	NA	NA	NA	unknown	NA	NA	NA	unknown	Miller RH, Masuoka P, Klein TA, Kim HC, Somer T, Grieco J. Ecological niche modeling to estimate the distribution of Japanese encephalitis virus in Asia. PLoS Negl Trop Dis. 2012;6 6:e1678; doi: 10.1371/journal.pntd.0001678.	Penny Masuoka et al 2010	NA	NA
324	Republic of Korea	36.52044643	129.0429982	NA	point	-999	Culex tritaeniorhynchus	presence	NA	NA	NA	NA	unknown	NA	NA	NA	unknown	Miller RH, Masuoka P, Klein TA, Kim HC, Somer T, Grieco J. Ecological niche modeling to estimate the distribution of Japanese encephalitis virus in Asia. PLoS Negl Trop Dis. 2012;6 6:e1678; doi: 10.1371/journal.pntd.0001678.	Penny Masuoka et al 2010	NA	NA
325	Republic of Korea	35.16870479	129.0574275	NA	point	-999	Culex tritaeniorhynchus	presence	NA	NA	NA	NA	unknown	NA	NA	NA	unknown	Miller RH, Masuoka P, Klein TA, Kim HC, Somer T, Grieco J. Ecological niche modeling to estimate the distribution of Japanese encephalitis virus in Asia. PLoS Negl Trop Dis. 2012;6 6:e1678; doi: 10.1371/journal.pntd.0001678.	Penny Masuoka et al 2010	NA	NA
326	Republic of Korea	36.19432201	129.3487167	NA	point	-999	Culex tritaeniorhynchus	presence	NA	NA	NA	NA	unknown	NA	NA	NA	unknown	Miller RH, Masuoka P, Klein TA, Kim HC, Somer T, Grieco J. Ecological niche modeling to estimate the distribution of Japanese encephalitis virus in Asia. PLoS Negl Trop Dis. 2012;6 6:e1678; doi: 10.1371/journal.pntd.0001678.	Penny Masuoka et al 2010	NA	NA
374																		Giraldo-Calderon GI, Emrich SJ, MacCallum RM, Maslen G, Dialynas E, Topalis P, et al. VectorBase: an updated bioinformatics resource for invertebrate vectors and other organisms related with human diseases. Nucleic Acids Res. 2015;43 Database issue:D707-13; doi: 10.1093/nar/gku1117.				2744	OBJECTID
375																		Giraldo-Calderon GI, Emrich SJ, MacCallum RM, Maslen G, Dialynas E, Topalis P, et al. VectorBase: an updated bioinformatics resource for invertebrate vectors and other organisms related with human diseases. Nucleic Acids Res. 2015;43 Database issue:D707-13; doi: 10.1093/nar/gku1117.				43578	OBJECTID
376																		Giraldo-Calderon GI, Emrich SJ, MacCallum RM, Maslen G, Dialynas E, Topalis P, et al. VectorBase: an updated bioinformatics resource for invertebrate vectors and other organisms related with human diseases. Nucleic Acids Res. 2015;43 Database issue:D707-13; doi: 10.1093/nar/gku1117.				43579	OBJECTID
377																		Giraldo-Calderon GI, Emrich SJ, MacCallum RM, Maslen G, Dialynas E, Topalis P, et al. VectorBase: an updated bioinformatics resource for invertebrate vectors and other organisms related with human diseases. Nucleic Acids Res. 2015;43 Database issue:D707-13; doi: 10.1093/nar/gku1117.				43779	OBJECTID
378																		Giraldo-Calderon GI, Emrich SJ, MacCallum RM, Maslen G, Dialynas E, Topalis P, et al. VectorBase: an updated bioinformatics resource for invertebrate vectors and other organisms related with human diseases. Nucleic Acids Res. 2015;43 Database issue:D707-13; doi: 10.1093/nar/gku1117.				43780	OBJECTID
379																		Giraldo-Calderon GI, Emrich SJ, MacCallum RM, Maslen G, Dialynas E, Topalis P, et al. VectorBase: an updated bioinformatics resource for invertebrate vectors and other organisms related with human diseases. Nucleic Acids Res. 2015;43 Database issue:D707-13; doi: 10.1093/nar/gku1117.				48484	OBJECTID
380																		Giraldo-Calderon GI, Emrich SJ, MacCallum RM, Maslen G, Dialynas E, Topalis P, et al. VectorBase: an updated bioinformatics resource for invertebrate vectors and other organisms related with human diseases. Nucleic Acids Res. 2015;43 Database issue:D707-13; doi: 10.1093/nar/gku1117.				105554	OBJECTID
381																		Giraldo-Calderon GI, Emrich SJ, MacCallum RM, Maslen G, Dialynas E, Topalis P, et al. VectorBase: an updated bioinformatics resource for invertebrate vectors and other organisms related with human diseases. Nucleic Acids Res. 2015;43 Database issue:D707-13; doi: 10.1093/nar/gku1117.				106216	OBJECTID
382																		Giraldo-Calderon GI, Emrich SJ, MacCallum RM, Maslen G, Dialynas E, Topalis P, et al. VectorBase: an updated bioinformatics resource for invertebrate vectors and other organisms related with human diseases. Nucleic Acids Res. 2015;43 Database issue:D707-13; doi: 10.1093/nar/gku1117.				106385	OBJECTID
383																		Giraldo-Calderon GI, Emrich SJ, MacCallum RM, Maslen G, Dialynas E, Topalis P, et al. VectorBase: an updated bioinformatics resource for invertebrate vectors and other organisms related with human diseases. Nucleic Acids Res. 2015;43 Database issue:D707-13; doi: 10.1093/nar/gku1117.				106386	OBJECTID
384																		Giraldo-Calderon GI, Emrich SJ, MacCallum RM, Maslen G, Dialynas E, Topalis P, et al. VectorBase: an updated bioinformatics resource for invertebrate vectors and other organisms related with human diseases. Nucleic Acids Res. 2015;43 Database issue:D707-13; doi: 10.1093/nar/gku1117.				106387	OBJECTID
385																		Giraldo-Calderon GI, Emrich SJ, MacCallum RM, Maslen G, Dialynas E, Topalis P, et al. VectorBase: an updated bioinformatics resource for invertebrate vectors and other organisms related with human diseases. Nucleic Acids Res. 2015;43 Database issue:D707-13; doi: 10.1093/nar/gku1117.				106388	OBJECTID
386																		Giraldo-Calderon GI, Emrich SJ, MacCallum RM, Maslen G, Dialynas E, Topalis P, et al. VectorBase: an updated bioinformatics resource for invertebrate vectors and other organisms related with human diseases. Nucleic Acids Res. 2015;43 Database issue:D707-13; doi: 10.1093/nar/gku1117.				106389	OBJECTID
387																		Giraldo-Calderon GI, Emrich SJ, MacCallum RM, Maslen G, Dialynas E, Topalis P, et al. VectorBase: an updated bioinformatics resource for invertebrate vectors and other organisms related with human diseases. Nucleic Acids Res. 2015;43 Database issue:D707-13; doi: 10.1093/nar/gku1117.				106393	OBJECTID
388																		Giraldo-Calderon GI, Emrich SJ, MacCallum RM, Maslen G, Dialynas E, Topalis P, et al. VectorBase: an updated bioinformatics resource for invertebrate vectors and other organisms related with human diseases. Nucleic Acids Res. 2015;43 Database issue:D707-13; doi: 10.1093/nar/gku1117.				106394	OBJECTID
389																		Giraldo-Calderon GI, Emrich SJ, MacCallum RM, Maslen G, Dialynas E, Topalis P, et al. VectorBase: an updated bioinformatics resource for invertebrate vectors and other organisms related with human diseases. Nucleic Acids Res. 2015;43 Database issue:D707-13; doi: 10.1093/nar/gku1117.				106395	OBJECTID
390																		Giraldo-Calderon GI, Emrich SJ, MacCallum RM, Maslen G, Dialynas E, Topalis P, et al. VectorBase: an updated bioinformatics resource for invertebrate vectors and other organisms related with human diseases. Nucleic Acids Res. 2015;43 Database issue:D707-13; doi: 10.1093/nar/gku1117.				106396	OBJECTID
391																		Giraldo-Calderon GI, Emrich SJ, MacCallum RM, Maslen G, Dialynas E, Topalis P, et al. VectorBase: an updated bioinformatics resource for invertebrate vectors and other organisms related with human diseases. Nucleic Acids Res. 2015;43 Database issue:D707-13; doi: 10.1093/nar/gku1117.				106397	OBJECTID
392																		Giraldo-Calderon GI, Emrich SJ, MacCallum RM, Maslen G, Dialynas E, Topalis P, et al. VectorBase: an updated bioinformatics resource for invertebrate vectors and other organisms related with human diseases. Nucleic Acids Res. 2015;43 Database issue:D707-13; doi: 10.1093/nar/gku1117.				106398	OBJECTID
393																		Giraldo-Calderon GI, Emrich SJ, MacCallum RM, Maslen G, Dialynas E, Topalis P, et al. VectorBase: an updated bioinformatics resource for invertebrate vectors and other organisms related with human diseases. Nucleic Acids Res. 2015;43 Database issue:D707-13; doi: 10.1093/nar/gku1117.				106399	OBJECTID
394																		Giraldo-Calderon GI, Emrich SJ, MacCallum RM, Maslen G, Dialynas E, Topalis P, et al. VectorBase: an updated bioinformatics resource for invertebrate vectors and other organisms related with human diseases. Nucleic Acids Res. 2015;43 Database issue:D707-13; doi: 10.1093/nar/gku1117.				106400	OBJECTID
395																		Giraldo-Calderon GI, Emrich SJ, MacCallum RM, Maslen G, Dialynas E, Topalis P, et al. VectorBase: an updated bioinformatics resource for invertebrate vectors and other organisms related with human diseases. Nucleic Acids Res. 2015;43 Database issue:D707-13; doi: 10.1093/nar/gku1117.				106401	OBJECTID
396																		Giraldo-Calderon GI, Emrich SJ, MacCallum RM, Maslen G, Dialynas E, Topalis P, et al. VectorBase: an updated bioinformatics resource for invertebrate vectors and other organisms related with human diseases. Nucleic Acids Res. 2015;43 Database issue:D707-13; doi: 10.1093/nar/gku1117.				106407	OBJECTID
397																		Giraldo-Calderon GI, Emrich SJ, MacCallum RM, Maslen G, Dialynas E, Topalis P, et al. VectorBase: an updated bioinformatics resource for invertebrate vectors and other organisms related with human diseases. Nucleic Acids Res. 2015;43 Database issue:D707-13; doi: 10.1093/nar/gku1117.				106604	OBJECTID
398																		Giraldo-Calderon GI, Emrich SJ, MacCallum RM, Maslen G, Dialynas E, Topalis P, et al. VectorBase: an updated bioinformatics resource for invertebrate vectors and other organisms related with human diseases. Nucleic Acids Res. 2015;43 Database issue:D707-13; doi: 10.1093/nar/gku1117.				106648	OBJECTID
399																		Giraldo-Calderon GI, Emrich SJ, MacCallum RM, Maslen G, Dialynas E, Topalis P, et al. VectorBase: an updated bioinformatics resource for invertebrate vectors and other organisms related with human diseases. Nucleic Acids Res. 2015;43 Database issue:D707-13; doi: 10.1093/nar/gku1117.				106651	OBJECTID
400																		Giraldo-Calderon GI, Emrich SJ, MacCallum RM, Maslen G, Dialynas E, Topalis P, et al. VectorBase: an updated bioinformatics resource for invertebrate vectors and other organisms related with human diseases. Nucleic Acids Res. 2015;43 Database issue:D707-13; doi: 10.1093/nar/gku1117.				106653	OBJECTID
401																		Giraldo-Calderon GI, Emrich SJ, MacCallum RM, Maslen G, Dialynas E, Topalis P, et al. VectorBase: an updated bioinformatics resource for invertebrate vectors and other organisms related with human diseases. Nucleic Acids Res. 2015;43 Database issue:D707-13; doi: 10.1093/nar/gku1117.				106654	OBJECTID
402																		Giraldo-Calderon GI, Emrich SJ, MacCallum RM, Maslen G, Dialynas E, Topalis P, et al. VectorBase: an updated bioinformatics resource for invertebrate vectors and other organisms related with human diseases. Nucleic Acids Res. 2015;43 Database issue:D707-13; doi: 10.1093/nar/gku1117.				106660	OBJECTID
403																		Giraldo-Calderon GI, Emrich SJ, MacCallum RM, Maslen G, Dialynas E, Topalis P, et al. VectorBase: an updated bioinformatics resource for invertebrate vectors and other organisms related with human diseases. Nucleic Acids Res. 2015;43 Database issue:D707-13; doi: 10.1093/nar/gku1117.				106703	OBJECTID
404																		Giraldo-Calderon GI, Emrich SJ, MacCallum RM, Maslen G, Dialynas E, Topalis P, et al. VectorBase: an updated bioinformatics resource for invertebrate vectors and other organisms related with human diseases. Nucleic Acids Res. 2015;43 Database issue:D707-13; doi: 10.1093/nar/gku1117.				106708	OBJECTID
405																		Giraldo-Calderon GI, Emrich SJ, MacCallum RM, Maslen G, Dialynas E, Topalis P, et al. VectorBase: an updated bioinformatics resource for invertebrate vectors and other organisms related with human diseases. Nucleic Acids Res. 2015;43 Database issue:D707-13; doi: 10.1093/nar/gku1117.				106716	OBJECTID
406																		Giraldo-Calderon GI, Emrich SJ, MacCallum RM, Maslen G, Dialynas E, Topalis P, et al. VectorBase: an updated bioinformatics resource for invertebrate vectors and other organisms related with human diseases. Nucleic Acids Res. 2015;43 Database issue:D707-13; doi: 10.1093/nar/gku1117.				106717	OBJECTID
407																		Giraldo-Calderon GI, Emrich SJ, MacCallum RM, Maslen G, Dialynas E, Topalis P, et al. VectorBase: an updated bioinformatics resource for invertebrate vectors and other organisms related with human diseases. Nucleic Acids Res. 2015;43 Database issue:D707-13; doi: 10.1093/nar/gku1117.				106718	OBJECTID
408																		Giraldo-Calderon GI, Emrich SJ, MacCallum RM, Maslen G, Dialynas E, Topalis P, et al. VectorBase: an updated bioinformatics resource for invertebrate vectors and other organisms related with human diseases. Nucleic Acids Res. 2015;43 Database issue:D707-13; doi: 10.1093/nar/gku1117.				106719	OBJECTID
409																		Giraldo-Calderon GI, Emrich SJ, MacCallum RM, Maslen G, Dialynas E, Topalis P, et al. VectorBase: an updated bioinformatics resource for invertebrate vectors and other organisms related with human diseases. Nucleic Acids Res. 2015;43 Database issue:D707-13; doi: 10.1093/nar/gku1117.				106721	OBJECTID
410																		Giraldo-Calderon GI, Emrich SJ, MacCallum RM, Maslen G, Dialynas E, Topalis P, et al. VectorBase: an updated bioinformatics resource for invertebrate vectors and other organisms related with human diseases. Nucleic Acids Res. 2015;43 Database issue:D707-13; doi: 10.1093/nar/gku1117.				106723	OBJECTID
411																		Giraldo-Calderon GI, Emrich SJ, MacCallum RM, Maslen G, Dialynas E, Topalis P, et al. VectorBase: an updated bioinformatics resource for invertebrate vectors and other organisms related with human diseases. Nucleic Acids Res. 2015;43 Database issue:D707-13; doi: 10.1093/nar/gku1117.				106933	OBJECTID
412																		Giraldo-Calderon GI, Emrich SJ, MacCallum RM, Maslen G, Dialynas E, Topalis P, et al. VectorBase: an updated bioinformatics resource for invertebrate vectors and other organisms related with human diseases. Nucleic Acids Res. 2015;43 Database issue:D707-13; doi: 10.1093/nar/gku1117.				107210	OBJECTID
413																		Giraldo-Calderon GI, Emrich SJ, MacCallum RM, Maslen G, Dialynas E, Topalis P, et al. VectorBase: an updated bioinformatics resource for invertebrate vectors and other organisms related with human diseases. Nucleic Acids Res. 2015;43 Database issue:D707-13; doi: 10.1093/nar/gku1117.				107261	OBJECTID
414																		Giraldo-Calderon GI, Emrich SJ, MacCallum RM, Maslen G, Dialynas E, Topalis P, et al. VectorBase: an updated bioinformatics resource for invertebrate vectors and other organisms related with human diseases. Nucleic Acids Res. 2015;43 Database issue:D707-13; doi: 10.1093/nar/gku1117.				107262	OBJECTID
415																		Giraldo-Calderon GI, Emrich SJ, MacCallum RM, Maslen G, Dialynas E, Topalis P, et al. VectorBase: an updated bioinformatics resource for invertebrate vectors and other organisms related with human diseases. Nucleic Acids Res. 2015;43 Database issue:D707-13; doi: 10.1093/nar/gku1117.				107266	OBJECTID
416																		Giraldo-Calderon GI, Emrich SJ, MacCallum RM, Maslen G, Dialynas E, Topalis P, et al. VectorBase: an updated bioinformatics resource for invertebrate vectors and other organisms related with human diseases. Nucleic Acids Res. 2015;43 Database issue:D707-13; doi: 10.1093/nar/gku1117.				107748	OBJECTID
417																		Giraldo-Calderon GI, Emrich SJ, MacCallum RM, Maslen G, Dialynas E, Topalis P, et al. VectorBase: an updated bioinformatics resource for invertebrate vectors and other organisms related with human diseases. Nucleic Acids Res. 2015;43 Database issue:D707-13; doi: 10.1093/nar/gku1117.				108035	OBJECTID
418																		Giraldo-Calderon GI, Emrich SJ, MacCallum RM, Maslen G, Dialynas E, Topalis P, et al. VectorBase: an updated bioinformatics resource for invertebrate vectors and other organisms related with human diseases. Nucleic Acids Res. 2015;43 Database issue:D707-13; doi: 10.1093/nar/gku1117.				108091	OBJECTID
419																		Giraldo-Calderon GI, Emrich SJ, MacCallum RM, Maslen G, Dialynas E, Topalis P, et al. VectorBase: an updated bioinformatics resource for invertebrate vectors and other organisms related with human diseases. Nucleic Acids Res. 2015;43 Database issue:D707-13; doi: 10.1093/nar/gku1117.				108181	OBJECTID
420																		Giraldo-Calderon GI, Emrich SJ, MacCallum RM, Maslen G, Dialynas E, Topalis P, et al. VectorBase: an updated bioinformatics resource for invertebrate vectors and other organisms related with human diseases. Nucleic Acids Res. 2015;43 Database issue:D707-13; doi: 10.1093/nar/gku1117.				108185	OBJECTID
421																		Giraldo-Calderon GI, Emrich SJ, MacCallum RM, Maslen G, Dialynas E, Topalis P, et al. VectorBase: an updated bioinformatics resource for invertebrate vectors and other organisms related with human diseases. Nucleic Acids Res. 2015;43 Database issue:D707-13; doi: 10.1093/nar/gku1117.				108213	OBJECTID
422																		Giraldo-Calderon GI, Emrich SJ, MacCallum RM, Maslen G, Dialynas E, Topalis P, et al. VectorBase: an updated bioinformatics resource for invertebrate vectors and other organisms related with human diseases. Nucleic Acids Res. 2015;43 Database issue:D707-13; doi: 10.1093/nar/gku1117.				108217	OBJECTID
423																		Giraldo-Calderon GI, Emrich SJ, MacCallum RM, Maslen G, Dialynas E, Topalis P, et al. VectorBase: an updated bioinformatics resource for invertebrate vectors and other organisms related with human diseases. Nucleic Acids Res. 2015;43 Database issue:D707-13; doi: 10.1093/nar/gku1117.				108273	OBJECTID
424																		Giraldo-Calderon GI, Emrich SJ, MacCallum RM, Maslen G, Dialynas E, Topalis P, et al. VectorBase: an updated bioinformatics resource for invertebrate vectors and other organisms related with human diseases. Nucleic Acids Res. 2015;43 Database issue:D707-13; doi: 10.1093/nar/gku1117.				108407	OBJECTID
425																		Giraldo-Calderon GI, Emrich SJ, MacCallum RM, Maslen G, Dialynas E, Topalis P, et al. VectorBase: an updated bioinformatics resource for invertebrate vectors and other organisms related with human diseases. Nucleic Acids Res. 2015;43 Database issue:D707-13; doi: 10.1093/nar/gku1117.				108408	OBJECTID
426																		Giraldo-Calderon GI, Emrich SJ, MacCallum RM, Maslen G, Dialynas E, Topalis P, et al. VectorBase: an updated bioinformatics resource for invertebrate vectors and other organisms related with human diseases. Nucleic Acids Res. 2015;43 Database issue:D707-13; doi: 10.1093/nar/gku1117.				108554	OBJECTID
427																		Giraldo-Calderon GI, Emrich SJ, MacCallum RM, Maslen G, Dialynas E, Topalis P, et al. VectorBase: an updated bioinformatics resource for invertebrate vectors and other organisms related with human diseases. Nucleic Acids Res. 2015;43 Database issue:D707-13; doi: 10.1093/nar/gku1117.				110287	OBJECTID
428																		Giraldo-Calderon GI, Emrich SJ, MacCallum RM, Maslen G, Dialynas E, Topalis P, et al. VectorBase: an updated bioinformatics resource for invertebrate vectors and other organisms related with human diseases. Nucleic Acids Res. 2015;43 Database issue:D707-13; doi: 10.1093/nar/gku1117.				110288	OBJECTID
429																		Giraldo-Calderon GI, Emrich SJ, MacCallum RM, Maslen G, Dialynas E, Topalis P, et al. VectorBase: an updated bioinformatics resource for invertebrate vectors and other organisms related with human diseases. Nucleic Acids Res. 2015;43 Database issue:D707-13; doi: 10.1093/nar/gku1117.				110292	OBJECTID
430																		Giraldo-Calderon GI, Emrich SJ, MacCallum RM, Maslen G, Dialynas E, Topalis P, et al. VectorBase: an updated bioinformatics resource for invertebrate vectors and other organisms related with human diseases. Nucleic Acids Res. 2015;43 Database issue:D707-13; doi: 10.1093/nar/gku1117.				110364	OBJECTID
431																		Giraldo-Calderon GI, Emrich SJ, MacCallum RM, Maslen G, Dialynas E, Topalis P, et al. VectorBase: an updated bioinformatics resource for invertebrate vectors and other organisms related with human diseases. Nucleic Acids Res. 2015;43 Database issue:D707-13; doi: 10.1093/nar/gku1117.				110393	OBJECTID
432																		Giraldo-Calderon GI, Emrich SJ, MacCallum RM, Maslen G, Dialynas E, Topalis P, et al. VectorBase: an updated bioinformatics resource for invertebrate vectors and other organisms related with human diseases. Nucleic Acids Res. 2015;43 Database issue:D707-13; doi: 10.1093/nar/gku1117.				110407	OBJECTID
433																		Giraldo-Calderon GI, Emrich SJ, MacCallum RM, Maslen G, Dialynas E, Topalis P, et al. VectorBase: an updated bioinformatics resource for invertebrate vectors and other organisms related with human diseases. Nucleic Acids Res. 2015;43 Database issue:D707-13; doi: 10.1093/nar/gku1117.				111293	OBJECTID
434																		Giraldo-Calderon GI, Emrich SJ, MacCallum RM, Maslen G, Dialynas E, Topalis P, et al. VectorBase: an updated bioinformatics resource for invertebrate vectors and other organisms related with human diseases. Nucleic Acids Res. 2015;43 Database issue:D707-13; doi: 10.1093/nar/gku1117.				111678	OBJECTID
435																		Giraldo-Calderon GI, Emrich SJ, MacCallum RM, Maslen G, Dialynas E, Topalis P, et al. VectorBase: an updated bioinformatics resource for invertebrate vectors and other organisms related with human diseases. Nucleic Acids Res. 2015;43 Database issue:D707-13; doi: 10.1093/nar/gku1117.				111682	OBJECTID
436																		Giraldo-Calderon GI, Emrich SJ, MacCallum RM, Maslen G, Dialynas E, Topalis P, et al. VectorBase: an updated bioinformatics resource for invertebrate vectors and other organisms related with human diseases. Nucleic Acids Res. 2015;43 Database issue:D707-13; doi: 10.1093/nar/gku1117.				111683	OBJECTID
437																		Giraldo-Calderon GI, Emrich SJ, MacCallum RM, Maslen G, Dialynas E, Topalis P, et al. VectorBase: an updated bioinformatics resource for invertebrate vectors and other organisms related with human diseases. Nucleic Acids Res. 2015;43 Database issue:D707-13; doi: 10.1093/nar/gku1117.				111684	OBJECTID
438																		Giraldo-Calderon GI, Emrich SJ, MacCallum RM, Maslen G, Dialynas E, Topalis P, et al. VectorBase: an updated bioinformatics resource for invertebrate vectors and other organisms related with human diseases. Nucleic Acids Res. 2015;43 Database issue:D707-13; doi: 10.1093/nar/gku1117.				111685	OBJECTID
439																		Giraldo-Calderon GI, Emrich SJ, MacCallum RM, Maslen G, Dialynas E, Topalis P, et al. VectorBase: an updated bioinformatics resource for invertebrate vectors and other organisms related with human diseases. Nucleic Acids Res. 2015;43 Database issue:D707-13; doi: 10.1093/nar/gku1117.				111687	OBJECTID
440																		Giraldo-Calderon GI, Emrich SJ, MacCallum RM, Maslen G, Dialynas E, Topalis P, et al. VectorBase: an updated bioinformatics resource for invertebrate vectors and other organisms related with human diseases. Nucleic Acids Res. 2015;43 Database issue:D707-13; doi: 10.1093/nar/gku1117.				111688	OBJECTID
441																		Giraldo-Calderon GI, Emrich SJ, MacCallum RM, Maslen G, Dialynas E, Topalis P, et al. VectorBase: an updated bioinformatics resource for invertebrate vectors and other organisms related with human diseases. Nucleic Acids Res. 2015;43 Database issue:D707-13; doi: 10.1093/nar/gku1117.				111691	OBJECTID
442																		Giraldo-Calderon GI, Emrich SJ, MacCallum RM, Maslen G, Dialynas E, Topalis P, et al. VectorBase: an updated bioinformatics resource for invertebrate vectors and other organisms related with human diseases. Nucleic Acids Res. 2015;43 Database issue:D707-13; doi: 10.1093/nar/gku1117.				112418	OBJECTID
443																		Giraldo-Calderon GI, Emrich SJ, MacCallum RM, Maslen G, Dialynas E, Topalis P, et al. VectorBase: an updated bioinformatics resource for invertebrate vectors and other organisms related with human diseases. Nucleic Acids Res. 2015;43 Database issue:D707-13; doi: 10.1093/nar/gku1117.				112579	OBJECTID
444																		Giraldo-Calderon GI, Emrich SJ, MacCallum RM, Maslen G, Dialynas E, Topalis P, et al. VectorBase: an updated bioinformatics resource for invertebrate vectors and other organisms related with human diseases. Nucleic Acids Res. 2015;43 Database issue:D707-13; doi: 10.1093/nar/gku1117.				112614	OBJECTID
445																		Giraldo-Calderon GI, Emrich SJ, MacCallum RM, Maslen G, Dialynas E, Topalis P, et al. VectorBase: an updated bioinformatics resource for invertebrate vectors and other organisms related with human diseases. Nucleic Acids Res. 2015;43 Database issue:D707-13; doi: 10.1093/nar/gku1117.				112768	OBJECTID
446																		Giraldo-Calderon GI, Emrich SJ, MacCallum RM, Maslen G, Dialynas E, Topalis P, et al. VectorBase: an updated bioinformatics resource for invertebrate vectors and other organisms related with human diseases. Nucleic Acids Res. 2015;43 Database issue:D707-13; doi: 10.1093/nar/gku1117.				112769	OBJECTID
447																		Giraldo-Calderon GI, Emrich SJ, MacCallum RM, Maslen G, Dialynas E, Topalis P, et al. VectorBase: an updated bioinformatics resource for invertebrate vectors and other organisms related with human diseases. Nucleic Acids Res. 2015;43 Database issue:D707-13; doi: 10.1093/nar/gku1117.				112770	OBJECTID
448																		Giraldo-Calderon GI, Emrich SJ, MacCallum RM, Maslen G, Dialynas E, Topalis P, et al. VectorBase: an updated bioinformatics resource for invertebrate vectors and other organisms related with human diseases. Nucleic Acids Res. 2015;43 Database issue:D707-13; doi: 10.1093/nar/gku1117.				115508	OBJECTID
449																		Giraldo-Calderon GI, Emrich SJ, MacCallum RM, Maslen G, Dialynas E, Topalis P, et al. VectorBase: an updated bioinformatics resource for invertebrate vectors and other organisms related with human diseases. Nucleic Acids Res. 2015;43 Database issue:D707-13; doi: 10.1093/nar/gku1117.				115833	OBJECTID
450																		Giraldo-Calderon GI, Emrich SJ, MacCallum RM, Maslen G, Dialynas E, Topalis P, et al. VectorBase: an updated bioinformatics resource for invertebrate vectors and other organisms related with human diseases. Nucleic Acids Res. 2015;43 Database issue:D707-13; doi: 10.1093/nar/gku1117.				115981	OBJECTID
451																		Giraldo-Calderon GI, Emrich SJ, MacCallum RM, Maslen G, Dialynas E, Topalis P, et al. VectorBase: an updated bioinformatics resource for invertebrate vectors and other organisms related with human diseases. Nucleic Acids Res. 2015;43 Database issue:D707-13; doi: 10.1093/nar/gku1117.				117076	OBJECTID
452																		Giraldo-Calderon GI, Emrich SJ, MacCallum RM, Maslen G, Dialynas E, Topalis P, et al. VectorBase: an updated bioinformatics resource for invertebrate vectors and other organisms related with human diseases. Nucleic Acids Res. 2015;43 Database issue:D707-13; doi: 10.1093/nar/gku1117.				117212	OBJECTID
453																		Giraldo-Calderon GI, Emrich SJ, MacCallum RM, Maslen G, Dialynas E, Topalis P, et al. VectorBase: an updated bioinformatics resource for invertebrate vectors and other organisms related with human diseases. Nucleic Acids Res. 2015;43 Database issue:D707-13; doi: 10.1093/nar/gku1117.				118135	OBJECTID
454																		Giraldo-Calderon GI, Emrich SJ, MacCallum RM, Maslen G, Dialynas E, Topalis P, et al. VectorBase: an updated bioinformatics resource for invertebrate vectors and other organisms related with human diseases. Nucleic Acids Res. 2015;43 Database issue:D707-13; doi: 10.1093/nar/gku1117.				118157	OBJECTID
455																		Giraldo-Calderon GI, Emrich SJ, MacCallum RM, Maslen G, Dialynas E, Topalis P, et al. VectorBase: an updated bioinformatics resource for invertebrate vectors and other organisms related with human diseases. Nucleic Acids Res. 2015;43 Database issue:D707-13; doi: 10.1093/nar/gku1117.				118219	OBJECTID
456																		Giraldo-Calderon GI, Emrich SJ, MacCallum RM, Maslen G, Dialynas E, Topalis P, et al. VectorBase: an updated bioinformatics resource for invertebrate vectors and other organisms related with human diseases. Nucleic Acids Res. 2015;43 Database issue:D707-13; doi: 10.1093/nar/gku1117.				118307	OBJECTID
457																		Giraldo-Calderon GI, Emrich SJ, MacCallum RM, Maslen G, Dialynas E, Topalis P, et al. VectorBase: an updated bioinformatics resource for invertebrate vectors and other organisms related with human diseases. Nucleic Acids Res. 2015;43 Database issue:D707-13; doi: 10.1093/nar/gku1117.				118308	OBJECTID
458																		Giraldo-Calderon GI, Emrich SJ, MacCallum RM, Maslen G, Dialynas E, Topalis P, et al. VectorBase: an updated bioinformatics resource for invertebrate vectors and other organisms related with human diseases. Nucleic Acids Res. 2015;43 Database issue:D707-13; doi: 10.1093/nar/gku1117.				118312	OBJECTID
459																		Giraldo-Calderon GI, Emrich SJ, MacCallum RM, Maslen G, Dialynas E, Topalis P, et al. VectorBase: an updated bioinformatics resource for invertebrate vectors and other organisms related with human diseases. Nucleic Acids Res. 2015;43 Database issue:D707-13; doi: 10.1093/nar/gku1117.				118338	OBJECTID
460																		Giraldo-Calderon GI, Emrich SJ, MacCallum RM, Maslen G, Dialynas E, Topalis P, et al. VectorBase: an updated bioinformatics resource for invertebrate vectors and other organisms related with human diseases. Nucleic Acids Res. 2015;43 Database issue:D707-13; doi: 10.1093/nar/gku1117.				118339	OBJECTID
461																		Giraldo-Calderon GI, Emrich SJ, MacCallum RM, Maslen G, Dialynas E, Topalis P, et al. VectorBase: an updated bioinformatics resource for invertebrate vectors and other organisms related with human diseases. Nucleic Acids Res. 2015;43 Database issue:D707-13; doi: 10.1093/nar/gku1117.				118341	OBJECTID
462																		Giraldo-Calderon GI, Emrich SJ, MacCallum RM, Maslen G, Dialynas E, Topalis P, et al. VectorBase: an updated bioinformatics resource for invertebrate vectors and other organisms related with human diseases. Nucleic Acids Res. 2015;43 Database issue:D707-13; doi: 10.1093/nar/gku1117.				118342	OBJECTID
463																		Giraldo-Calderon GI, Emrich SJ, MacCallum RM, Maslen G, Dialynas E, Topalis P, et al. VectorBase: an updated bioinformatics resource for invertebrate vectors and other organisms related with human diseases. Nucleic Acids Res. 2015;43 Database issue:D707-13; doi: 10.1093/nar/gku1117.				118344	OBJECTID
464																		Giraldo-Calderon GI, Emrich SJ, MacCallum RM, Maslen G, Dialynas E, Topalis P, et al. VectorBase: an updated bioinformatics resource for invertebrate vectors and other organisms related with human diseases. Nucleic Acids Res. 2015;43 Database issue:D707-13; doi: 10.1093/nar/gku1117.				118345	OBJECTID
465																		Giraldo-Calderon GI, Emrich SJ, MacCallum RM, Maslen G, Dialynas E, Topalis P, et al. VectorBase: an updated bioinformatics resource for invertebrate vectors and other organisms related with human diseases. Nucleic Acids Res. 2015;43 Database issue:D707-13; doi: 10.1093/nar/gku1117.				118346	OBJECTID
466																		Giraldo-Calderon GI, Emrich SJ, MacCallum RM, Maslen G, Dialynas E, Topalis P, et al. VectorBase: an updated bioinformatics resource for invertebrate vectors and other organisms related with human diseases. Nucleic Acids Res. 2015;43 Database issue:D707-13; doi: 10.1093/nar/gku1117.				118347	OBJECTID
467																		Giraldo-Calderon GI, Emrich SJ, MacCallum RM, Maslen G, Dialynas E, Topalis P, et al. VectorBase: an updated bioinformatics resource for invertebrate vectors and other organisms related with human diseases. Nucleic Acids Res. 2015;43 Database issue:D707-13; doi: 10.1093/nar/gku1117.				118349	OBJECTID
468																		Giraldo-Calderon GI, Emrich SJ, MacCallum RM, Maslen G, Dialynas E, Topalis P, et al. VectorBase: an updated bioinformatics resource for invertebrate vectors and other organisms related with human diseases. Nucleic Acids Res. 2015;43 Database issue:D707-13; doi: 10.1093/nar/gku1117.				118353	OBJECTID
469																		Giraldo-Calderon GI, Emrich SJ, MacCallum RM, Maslen G, Dialynas E, Topalis P, et al. VectorBase: an updated bioinformatics resource for invertebrate vectors and other organisms related with human diseases. Nucleic Acids Res. 2015;43 Database issue:D707-13; doi: 10.1093/nar/gku1117.				118354	OBJECTID
470																		Giraldo-Calderon GI, Emrich SJ, MacCallum RM, Maslen G, Dialynas E, Topalis P, et al. VectorBase: an updated bioinformatics resource for invertebrate vectors and other organisms related with human diseases. Nucleic Acids Res. 2015;43 Database issue:D707-13; doi: 10.1093/nar/gku1117.				118355	OBJECTID
471																		Giraldo-Calderon GI, Emrich SJ, MacCallum RM, Maslen G, Dialynas E, Topalis P, et al. VectorBase: an updated bioinformatics resource for invertebrate vectors and other organisms related with human diseases. Nucleic Acids Res. 2015;43 Database issue:D707-13; doi: 10.1093/nar/gku1117.				118356	OBJECTID
472																		Giraldo-Calderon GI, Emrich SJ, MacCallum RM, Maslen G, Dialynas E, Topalis P, et al. VectorBase: an updated bioinformatics resource for invertebrate vectors and other organisms related with human diseases. Nucleic Acids Res. 2015;43 Database issue:D707-13; doi: 10.1093/nar/gku1117.				118357	OBJECTID
473																		Giraldo-Calderon GI, Emrich SJ, MacCallum RM, Maslen G, Dialynas E, Topalis P, et al. VectorBase: an updated bioinformatics resource for invertebrate vectors and other organisms related with human diseases. Nucleic Acids Res. 2015;43 Database issue:D707-13; doi: 10.1093/nar/gku1117.				118358	OBJECTID
474																		Giraldo-Calderon GI, Emrich SJ, MacCallum RM, Maslen G, Dialynas E, Topalis P, et al. VectorBase: an updated bioinformatics resource for invertebrate vectors and other organisms related with human diseases. Nucleic Acids Res. 2015;43 Database issue:D707-13; doi: 10.1093/nar/gku1117.				118359	OBJECTID
475																		Giraldo-Calderon GI, Emrich SJ, MacCallum RM, Maslen G, Dialynas E, Topalis P, et al. VectorBase: an updated bioinformatics resource for invertebrate vectors and other organisms related with human diseases. Nucleic Acids Res. 2015;43 Database issue:D707-13; doi: 10.1093/nar/gku1117.				118542	OBJECTID
476																		Giraldo-Calderon GI, Emrich SJ, MacCallum RM, Maslen G, Dialynas E, Topalis P, et al. VectorBase: an updated bioinformatics resource for invertebrate vectors and other organisms related with human diseases. Nucleic Acids Res. 2015;43 Database issue:D707-13; doi: 10.1093/nar/gku1117.				118543	OBJECTID
477																		Giraldo-Calderon GI, Emrich SJ, MacCallum RM, Maslen G, Dialynas E, Topalis P, et al. VectorBase: an updated bioinformatics resource for invertebrate vectors and other organisms related with human diseases. Nucleic Acids Res. 2015;43 Database issue:D707-13; doi: 10.1093/nar/gku1117.				118746	OBJECTID
478																		Giraldo-Calderon GI, Emrich SJ, MacCallum RM, Maslen G, Dialynas E, Topalis P, et al. VectorBase: an updated bioinformatics resource for invertebrate vectors and other organisms related with human diseases. Nucleic Acids Res. 2015;43 Database issue:D707-13; doi: 10.1093/nar/gku1117.				120689	OBJECTID
479																		Giraldo-Calderon GI, Emrich SJ, MacCallum RM, Maslen G, Dialynas E, Topalis P, et al. VectorBase: an updated bioinformatics resource for invertebrate vectors and other organisms related with human diseases. Nucleic Acids Res. 2015;43 Database issue:D707-13; doi: 10.1093/nar/gku1117.				120699	OBJECTID
480																		Giraldo-Calderon GI, Emrich SJ, MacCallum RM, Maslen G, Dialynas E, Topalis P, et al. VectorBase: an updated bioinformatics resource for invertebrate vectors and other organisms related with human diseases. Nucleic Acids Res. 2015;43 Database issue:D707-13; doi: 10.1093/nar/gku1117.				120700	OBJECTID
481																		Giraldo-Calderon GI, Emrich SJ, MacCallum RM, Maslen G, Dialynas E, Topalis P, et al. VectorBase: an updated bioinformatics resource for invertebrate vectors and other organisms related with human diseases. Nucleic Acids Res. 2015;43 Database issue:D707-13; doi: 10.1093/nar/gku1117.				120702	OBJECTID
482																		Giraldo-Calderon GI, Emrich SJ, MacCallum RM, Maslen G, Dialynas E, Topalis P, et al. VectorBase: an updated bioinformatics resource for invertebrate vectors and other organisms related with human diseases. Nucleic Acids Res. 2015;43 Database issue:D707-13; doi: 10.1093/nar/gku1117.				120704	OBJECTID
483																		Giraldo-Calderon GI, Emrich SJ, MacCallum RM, Maslen G, Dialynas E, Topalis P, et al. VectorBase: an updated bioinformatics resource for invertebrate vectors and other organisms related with human diseases. Nucleic Acids Res. 2015;43 Database issue:D707-13; doi: 10.1093/nar/gku1117.				120720	OBJECTID
484																		Giraldo-Calderon GI, Emrich SJ, MacCallum RM, Maslen G, Dialynas E, Topalis P, et al. VectorBase: an updated bioinformatics resource for invertebrate vectors and other organisms related with human diseases. Nucleic Acids Res. 2015;43 Database issue:D707-13; doi: 10.1093/nar/gku1117.				120727	OBJECTID
485																		Giraldo-Calderon GI, Emrich SJ, MacCallum RM, Maslen G, Dialynas E, Topalis P, et al. VectorBase: an updated bioinformatics resource for invertebrate vectors and other organisms related with human diseases. Nucleic Acids Res. 2015;43 Database issue:D707-13; doi: 10.1093/nar/gku1117.				120743	OBJECTID
486																		Giraldo-Calderon GI, Emrich SJ, MacCallum RM, Maslen G, Dialynas E, Topalis P, et al. VectorBase: an updated bioinformatics resource for invertebrate vectors and other organisms related with human diseases. Nucleic Acids Res. 2015;43 Database issue:D707-13; doi: 10.1093/nar/gku1117.				120772	OBJECTID
487																		Giraldo-Calderon GI, Emrich SJ, MacCallum RM, Maslen G, Dialynas E, Topalis P, et al. VectorBase: an updated bioinformatics resource for invertebrate vectors and other organisms related with human diseases. Nucleic Acids Res. 2015;43 Database issue:D707-13; doi: 10.1093/nar/gku1117.				120781	OBJECTID
488																		Giraldo-Calderon GI, Emrich SJ, MacCallum RM, Maslen G, Dialynas E, Topalis P, et al. VectorBase: an updated bioinformatics resource for invertebrate vectors and other organisms related with human diseases. Nucleic Acids Res. 2015;43 Database issue:D707-13; doi: 10.1093/nar/gku1117.				120791	OBJECTID
489																		Giraldo-Calderon GI, Emrich SJ, MacCallum RM, Maslen G, Dialynas E, Topalis P, et al. VectorBase: an updated bioinformatics resource for invertebrate vectors and other organisms related with human diseases. Nucleic Acids Res. 2015;43 Database issue:D707-13; doi: 10.1093/nar/gku1117.				120801	OBJECTID
490																		Giraldo-Calderon GI, Emrich SJ, MacCallum RM, Maslen G, Dialynas E, Topalis P, et al. VectorBase: an updated bioinformatics resource for invertebrate vectors and other organisms related with human diseases. Nucleic Acids Res. 2015;43 Database issue:D707-13; doi: 10.1093/nar/gku1117.				121797	OBJECTID
491																		Giraldo-Calderon GI, Emrich SJ, MacCallum RM, Maslen G, Dialynas E, Topalis P, et al. VectorBase: an updated bioinformatics resource for invertebrate vectors and other organisms related with human diseases. Nucleic Acids Res. 2015;43 Database issue:D707-13; doi: 10.1093/nar/gku1117.				124108	OBJECTID
492																		Giraldo-Calderon GI, Emrich SJ, MacCallum RM, Maslen G, Dialynas E, Topalis P, et al. VectorBase: an updated bioinformatics resource for invertebrate vectors and other organisms related with human diseases. Nucleic Acids Res. 2015;43 Database issue:D707-13; doi: 10.1093/nar/gku1117.				125846	OBJECTID
493																		Giraldo-Calderon GI, Emrich SJ, MacCallum RM, Maslen G, Dialynas E, Topalis P, et al. VectorBase: an updated bioinformatics resource for invertebrate vectors and other organisms related with human diseases. Nucleic Acids Res. 2015;43 Database issue:D707-13; doi: 10.1093/nar/gku1117.				128114	OBJECTID
494																		Giraldo-Calderon GI, Emrich SJ, MacCallum RM, Maslen G, Dialynas E, Topalis P, et al. VectorBase: an updated bioinformatics resource for invertebrate vectors and other organisms related with human diseases. Nucleic Acids Res. 2015;43 Database issue:D707-13; doi: 10.1093/nar/gku1117.				128115	OBJECTID
495																		Giraldo-Calderon GI, Emrich SJ, MacCallum RM, Maslen G, Dialynas E, Topalis P, et al. VectorBase: an updated bioinformatics resource for invertebrate vectors and other organisms related with human diseases. Nucleic Acids Res. 2015;43 Database issue:D707-13; doi: 10.1093/nar/gku1117.				128116	OBJECTID
496																		Giraldo-Calderon GI, Emrich SJ, MacCallum RM, Maslen G, Dialynas E, Topalis P, et al. VectorBase: an updated bioinformatics resource for invertebrate vectors and other organisms related with human diseases. Nucleic Acids Res. 2015;43 Database issue:D707-13; doi: 10.1093/nar/gku1117.				128117	OBJECTID
497																		Giraldo-Calderon GI, Emrich SJ, MacCallum RM, Maslen G, Dialynas E, Topalis P, et al. VectorBase: an updated bioinformatics resource for invertebrate vectors and other organisms related with human diseases. Nucleic Acids Res. 2015;43 Database issue:D707-13; doi: 10.1093/nar/gku1117.				128119	OBJECTID
498																		Giraldo-Calderon GI, Emrich SJ, MacCallum RM, Maslen G, Dialynas E, Topalis P, et al. VectorBase: an updated bioinformatics resource for invertebrate vectors and other organisms related with human diseases. Nucleic Acids Res. 2015;43 Database issue:D707-13; doi: 10.1093/nar/gku1117.				128644	OBJECTID
499																		Giraldo-Calderon GI, Emrich SJ, MacCallum RM, Maslen G, Dialynas E, Topalis P, et al. VectorBase: an updated bioinformatics resource for invertebrate vectors and other organisms related with human diseases. Nucleic Acids Res. 2015;43 Database issue:D707-13; doi: 10.1093/nar/gku1117.				128645	OBJECTID
500																		Giraldo-Calderon GI, Emrich SJ, MacCallum RM, Maslen G, Dialynas E, Topalis P, et al. VectorBase: an updated bioinformatics resource for invertebrate vectors and other organisms related with human diseases. Nucleic Acids Res. 2015;43 Database issue:D707-13; doi: 10.1093/nar/gku1117.				128646	OBJECTID
501																		Giraldo-Calderon GI, Emrich SJ, MacCallum RM, Maslen G, Dialynas E, Topalis P, et al. VectorBase: an updated bioinformatics resource for invertebrate vectors and other organisms related with human diseases. Nucleic Acids Res. 2015;43 Database issue:D707-13; doi: 10.1093/nar/gku1117.				128655	OBJECTID
502																		Giraldo-Calderon GI, Emrich SJ, MacCallum RM, Maslen G, Dialynas E, Topalis P, et al. VectorBase: an updated bioinformatics resource for invertebrate vectors and other organisms related with human diseases. Nucleic Acids Res. 2015;43 Database issue:D707-13; doi: 10.1093/nar/gku1117.				128656	OBJECTID
503																		Giraldo-Calderon GI, Emrich SJ, MacCallum RM, Maslen G, Dialynas E, Topalis P, et al. VectorBase: an updated bioinformatics resource for invertebrate vectors and other organisms related with human diseases. Nucleic Acids Res. 2015;43 Database issue:D707-13; doi: 10.1093/nar/gku1117.				128665	OBJECTID
504																		Giraldo-Calderon GI, Emrich SJ, MacCallum RM, Maslen G, Dialynas E, Topalis P, et al. VectorBase: an updated bioinformatics resource for invertebrate vectors and other organisms related with human diseases. Nucleic Acids Res. 2015;43 Database issue:D707-13; doi: 10.1093/nar/gku1117.				128666	OBJECTID
505																		Giraldo-Calderon GI, Emrich SJ, MacCallum RM, Maslen G, Dialynas E, Topalis P, et al. VectorBase: an updated bioinformatics resource for invertebrate vectors and other organisms related with human diseases. Nucleic Acids Res. 2015;43 Database issue:D707-13; doi: 10.1093/nar/gku1117.				130549	OBJECTID
506																		Giraldo-Calderon GI, Emrich SJ, MacCallum RM, Maslen G, Dialynas E, Topalis P, et al. VectorBase: an updated bioinformatics resource for invertebrate vectors and other organisms related with human diseases. Nucleic Acids Res. 2015;43 Database issue:D707-13; doi: 10.1093/nar/gku1117.				130550	OBJECTID
507																		Giraldo-Calderon GI, Emrich SJ, MacCallum RM, Maslen G, Dialynas E, Topalis P, et al. VectorBase: an updated bioinformatics resource for invertebrate vectors and other organisms related with human diseases. Nucleic Acids Res. 2015;43 Database issue:D707-13; doi: 10.1093/nar/gku1117.				130551	OBJECTID
508																		Giraldo-Calderon GI, Emrich SJ, MacCallum RM, Maslen G, Dialynas E, Topalis P, et al. VectorBase: an updated bioinformatics resource for invertebrate vectors and other organisms related with human diseases. Nucleic Acids Res. 2015;43 Database issue:D707-13; doi: 10.1093/nar/gku1117.				130552	OBJECTID
509																		Giraldo-Calderon GI, Emrich SJ, MacCallum RM, Maslen G, Dialynas E, Topalis P, et al. VectorBase: an updated bioinformatics resource for invertebrate vectors and other organisms related with human diseases. Nucleic Acids Res. 2015;43 Database issue:D707-13; doi: 10.1093/nar/gku1117.				130553	OBJECTID
510																		Giraldo-Calderon GI, Emrich SJ, MacCallum RM, Maslen G, Dialynas E, Topalis P, et al. VectorBase: an updated bioinformatics resource for invertebrate vectors and other organisms related with human diseases. Nucleic Acids Res. 2015;43 Database issue:D707-13; doi: 10.1093/nar/gku1117.				130554	OBJECTID
511																		Giraldo-Calderon GI, Emrich SJ, MacCallum RM, Maslen G, Dialynas E, Topalis P, et al. VectorBase: an updated bioinformatics resource for invertebrate vectors and other organisms related with human diseases. Nucleic Acids Res. 2015;43 Database issue:D707-13; doi: 10.1093/nar/gku1117.				130555	OBJECTID
512																		Giraldo-Calderon GI, Emrich SJ, MacCallum RM, Maslen G, Dialynas E, Topalis P, et al. VectorBase: an updated bioinformatics resource for invertebrate vectors and other organisms related with human diseases. Nucleic Acids Res. 2015;43 Database issue:D707-13; doi: 10.1093/nar/gku1117.				130556	OBJECTID
513																		Giraldo-Calderon GI, Emrich SJ, MacCallum RM, Maslen G, Dialynas E, Topalis P, et al. VectorBase: an updated bioinformatics resource for invertebrate vectors and other organisms related with human diseases. Nucleic Acids Res. 2015;43 Database issue:D707-13; doi: 10.1093/nar/gku1117.				130557	OBJECTID
514																		Giraldo-Calderon GI, Emrich SJ, MacCallum RM, Maslen G, Dialynas E, Topalis P, et al. VectorBase: an updated bioinformatics resource for invertebrate vectors and other organisms related with human diseases. Nucleic Acids Res. 2015;43 Database issue:D707-13; doi: 10.1093/nar/gku1117.				130558	OBJECTID
515																		Giraldo-Calderon GI, Emrich SJ, MacCallum RM, Maslen G, Dialynas E, Topalis P, et al. VectorBase: an updated bioinformatics resource for invertebrate vectors and other organisms related with human diseases. Nucleic Acids Res. 2015;43 Database issue:D707-13; doi: 10.1093/nar/gku1117.				130559	OBJECTID
516																		Giraldo-Calderon GI, Emrich SJ, MacCallum RM, Maslen G, Dialynas E, Topalis P, et al. VectorBase: an updated bioinformatics resource for invertebrate vectors and other organisms related with human diseases. Nucleic Acids Res. 2015;43 Database issue:D707-13; doi: 10.1093/nar/gku1117.				130560	OBJECTID
517																		Giraldo-Calderon GI, Emrich SJ, MacCallum RM, Maslen G, Dialynas E, Topalis P, et al. VectorBase: an updated bioinformatics resource for invertebrate vectors and other organisms related with human diseases. Nucleic Acids Res. 2015;43 Database issue:D707-13; doi: 10.1093/nar/gku1117.				130561	OBJECTID
518																		Giraldo-Calderon GI, Emrich SJ, MacCallum RM, Maslen G, Dialynas E, Topalis P, et al. VectorBase: an updated bioinformatics resource for invertebrate vectors and other organisms related with human diseases. Nucleic Acids Res. 2015;43 Database issue:D707-13; doi: 10.1093/nar/gku1117.				130562	OBJECTID
519																		Giraldo-Calderon GI, Emrich SJ, MacCallum RM, Maslen G, Dialynas E, Topalis P, et al. VectorBase: an updated bioinformatics resource for invertebrate vectors and other organisms related with human diseases. Nucleic Acids Res. 2015;43 Database issue:D707-13; doi: 10.1093/nar/gku1117.				130563	OBJECTID
520																		Giraldo-Calderon GI, Emrich SJ, MacCallum RM, Maslen G, Dialynas E, Topalis P, et al. VectorBase: an updated bioinformatics resource for invertebrate vectors and other organisms related with human diseases. Nucleic Acids Res. 2015;43 Database issue:D707-13; doi: 10.1093/nar/gku1117.				130564	OBJECTID
521																		Giraldo-Calderon GI, Emrich SJ, MacCallum RM, Maslen G, Dialynas E, Topalis P, et al. VectorBase: an updated bioinformatics resource for invertebrate vectors and other organisms related with human diseases. Nucleic Acids Res. 2015;43 Database issue:D707-13; doi: 10.1093/nar/gku1117.				130565	OBJECTID
522																		Giraldo-Calderon GI, Emrich SJ, MacCallum RM, Maslen G, Dialynas E, Topalis P, et al. VectorBase: an updated bioinformatics resource for invertebrate vectors and other organisms related with human diseases. Nucleic Acids Res. 2015;43 Database issue:D707-13; doi: 10.1093/nar/gku1117.				130566	OBJECTID
523																		Giraldo-Calderon GI, Emrich SJ, MacCallum RM, Maslen G, Dialynas E, Topalis P, et al. VectorBase: an updated bioinformatics resource for invertebrate vectors and other organisms related with human diseases. Nucleic Acids Res. 2015;43 Database issue:D707-13; doi: 10.1093/nar/gku1117.				130567	OBJECTID
524																		Giraldo-Calderon GI, Emrich SJ, MacCallum RM, Maslen G, Dialynas E, Topalis P, et al. VectorBase: an updated bioinformatics resource for invertebrate vectors and other organisms related with human diseases. Nucleic Acids Res. 2015;43 Database issue:D707-13; doi: 10.1093/nar/gku1117.				130568	OBJECTID
525																		Giraldo-Calderon GI, Emrich SJ, MacCallum RM, Maslen G, Dialynas E, Topalis P, et al. VectorBase: an updated bioinformatics resource for invertebrate vectors and other organisms related with human diseases. Nucleic Acids Res. 2015;43 Database issue:D707-13; doi: 10.1093/nar/gku1117.				130569	OBJECTID
526																		Giraldo-Calderon GI, Emrich SJ, MacCallum RM, Maslen G, Dialynas E, Topalis P, et al. VectorBase: an updated bioinformatics resource for invertebrate vectors and other organisms related with human diseases. Nucleic Acids Res. 2015;43 Database issue:D707-13; doi: 10.1093/nar/gku1117.				130570	OBJECTID
527																		Giraldo-Calderon GI, Emrich SJ, MacCallum RM, Maslen G, Dialynas E, Topalis P, et al. VectorBase: an updated bioinformatics resource for invertebrate vectors and other organisms related with human diseases. Nucleic Acids Res. 2015;43 Database issue:D707-13; doi: 10.1093/nar/gku1117.				130571	OBJECTID
528																		Giraldo-Calderon GI, Emrich SJ, MacCallum RM, Maslen G, Dialynas E, Topalis P, et al. VectorBase: an updated bioinformatics resource for invertebrate vectors and other organisms related with human diseases. Nucleic Acids Res. 2015;43 Database issue:D707-13; doi: 10.1093/nar/gku1117.				130572	OBJECTID
529																		Giraldo-Calderon GI, Emrich SJ, MacCallum RM, Maslen G, Dialynas E, Topalis P, et al. VectorBase: an updated bioinformatics resource for invertebrate vectors and other organisms related with human diseases. Nucleic Acids Res. 2015;43 Database issue:D707-13; doi: 10.1093/nar/gku1117.				130573	OBJECTID
530																		Giraldo-Calderon GI, Emrich SJ, MacCallum RM, Maslen G, Dialynas E, Topalis P, et al. VectorBase: an updated bioinformatics resource for invertebrate vectors and other organisms related with human diseases. Nucleic Acids Res. 2015;43 Database issue:D707-13; doi: 10.1093/nar/gku1117.				130574	OBJECTID
531																		Giraldo-Calderon GI, Emrich SJ, MacCallum RM, Maslen G, Dialynas E, Topalis P, et al. VectorBase: an updated bioinformatics resource for invertebrate vectors and other organisms related with human diseases. Nucleic Acids Res. 2015;43 Database issue:D707-13; doi: 10.1093/nar/gku1117.				130575	OBJECTID
532																		Giraldo-Calderon GI, Emrich SJ, MacCallum RM, Maslen G, Dialynas E, Topalis P, et al. VectorBase: an updated bioinformatics resource for invertebrate vectors and other organisms related with human diseases. Nucleic Acids Res. 2015;43 Database issue:D707-13; doi: 10.1093/nar/gku1117.				130576	OBJECTID
533																		Giraldo-Calderon GI, Emrich SJ, MacCallum RM, Maslen G, Dialynas E, Topalis P, et al. VectorBase: an updated bioinformatics resource for invertebrate vectors and other organisms related with human diseases. Nucleic Acids Res. 2015;43 Database issue:D707-13; doi: 10.1093/nar/gku1117.				130577	OBJECTID
534																		Giraldo-Calderon GI, Emrich SJ, MacCallum RM, Maslen G, Dialynas E, Topalis P, et al. VectorBase: an updated bioinformatics resource for invertebrate vectors and other organisms related with human diseases. Nucleic Acids Res. 2015;43 Database issue:D707-13; doi: 10.1093/nar/gku1117.				130578	OBJECTID
535																		Giraldo-Calderon GI, Emrich SJ, MacCallum RM, Maslen G, Dialynas E, Topalis P, et al. VectorBase: an updated bioinformatics resource for invertebrate vectors and other organisms related with human diseases. Nucleic Acids Res. 2015;43 Database issue:D707-13; doi: 10.1093/nar/gku1117.				130579	OBJECTID
536																		Giraldo-Calderon GI, Emrich SJ, MacCallum RM, Maslen G, Dialynas E, Topalis P, et al. VectorBase: an updated bioinformatics resource for invertebrate vectors and other organisms related with human diseases. Nucleic Acids Res. 2015;43 Database issue:D707-13; doi: 10.1093/nar/gku1117.				130580	OBJECTID
537																		Giraldo-Calderon GI, Emrich SJ, MacCallum RM, Maslen G, Dialynas E, Topalis P, et al. VectorBase: an updated bioinformatics resource for invertebrate vectors and other organisms related with human diseases. Nucleic Acids Res. 2015;43 Database issue:D707-13; doi: 10.1093/nar/gku1117.				130581	OBJECTID
538																		Giraldo-Calderon GI, Emrich SJ, MacCallum RM, Maslen G, Dialynas E, Topalis P, et al. VectorBase: an updated bioinformatics resource for invertebrate vectors and other organisms related with human diseases. Nucleic Acids Res. 2015;43 Database issue:D707-13; doi: 10.1093/nar/gku1117.				130582	OBJECTID
539																		Giraldo-Calderon GI, Emrich SJ, MacCallum RM, Maslen G, Dialynas E, Topalis P, et al. VectorBase: an updated bioinformatics resource for invertebrate vectors and other organisms related with human diseases. Nucleic Acids Res. 2015;43 Database issue:D707-13; doi: 10.1093/nar/gku1117.				130583	OBJECTID
540																		Giraldo-Calderon GI, Emrich SJ, MacCallum RM, Maslen G, Dialynas E, Topalis P, et al. VectorBase: an updated bioinformatics resource for invertebrate vectors and other organisms related with human diseases. Nucleic Acids Res. 2015;43 Database issue:D707-13; doi: 10.1093/nar/gku1117.				130584	OBJECTID
541																		Giraldo-Calderon GI, Emrich SJ, MacCallum RM, Maslen G, Dialynas E, Topalis P, et al. VectorBase: an updated bioinformatics resource for invertebrate vectors and other organisms related with human diseases. Nucleic Acids Res. 2015;43 Database issue:D707-13; doi: 10.1093/nar/gku1117.				130585	OBJECTID
542																		Giraldo-Calderon GI, Emrich SJ, MacCallum RM, Maslen G, Dialynas E, Topalis P, et al. VectorBase: an updated bioinformatics resource for invertebrate vectors and other organisms related with human diseases. Nucleic Acids Res. 2015;43 Database issue:D707-13; doi: 10.1093/nar/gku1117.				130586	OBJECTID
543																		Giraldo-Calderon GI, Emrich SJ, MacCallum RM, Maslen G, Dialynas E, Topalis P, et al. VectorBase: an updated bioinformatics resource for invertebrate vectors and other organisms related with human diseases. Nucleic Acids Res. 2015;43 Database issue:D707-13; doi: 10.1093/nar/gku1117.				130587	OBJECTID
544																		Giraldo-Calderon GI, Emrich SJ, MacCallum RM, Maslen G, Dialynas E, Topalis P, et al. VectorBase: an updated bioinformatics resource for invertebrate vectors and other organisms related with human diseases. Nucleic Acids Res. 2015;43 Database issue:D707-13; doi: 10.1093/nar/gku1117.				130588	OBJECTID
545																		Giraldo-Calderon GI, Emrich SJ, MacCallum RM, Maslen G, Dialynas E, Topalis P, et al. VectorBase: an updated bioinformatics resource for invertebrate vectors and other organisms related with human diseases. Nucleic Acids Res. 2015;43 Database issue:D707-13; doi: 10.1093/nar/gku1117.				130589	OBJECTID
546																		Giraldo-Calderon GI, Emrich SJ, MacCallum RM, Maslen G, Dialynas E, Topalis P, et al. VectorBase: an updated bioinformatics resource for invertebrate vectors and other organisms related with human diseases. Nucleic Acids Res. 2015;43 Database issue:D707-13; doi: 10.1093/nar/gku1117.				130590	OBJECTID
547																		Giraldo-Calderon GI, Emrich SJ, MacCallum RM, Maslen G, Dialynas E, Topalis P, et al. VectorBase: an updated bioinformatics resource for invertebrate vectors and other organisms related with human diseases. Nucleic Acids Res. 2015;43 Database issue:D707-13; doi: 10.1093/nar/gku1117.				130591	OBJECTID
548																		Giraldo-Calderon GI, Emrich SJ, MacCallum RM, Maslen G, Dialynas E, Topalis P, et al. VectorBase: an updated bioinformatics resource for invertebrate vectors and other organisms related with human diseases. Nucleic Acids Res. 2015;43 Database issue:D707-13; doi: 10.1093/nar/gku1117.				130592	OBJECTID
549																		Giraldo-Calderon GI, Emrich SJ, MacCallum RM, Maslen G, Dialynas E, Topalis P, et al. VectorBase: an updated bioinformatics resource for invertebrate vectors and other organisms related with human diseases. Nucleic Acids Res. 2015;43 Database issue:D707-13; doi: 10.1093/nar/gku1117.				130593	OBJECTID
550																		Giraldo-Calderon GI, Emrich SJ, MacCallum RM, Maslen G, Dialynas E, Topalis P, et al. VectorBase: an updated bioinformatics resource for invertebrate vectors and other organisms related with human diseases. Nucleic Acids Res. 2015;43 Database issue:D707-13; doi: 10.1093/nar/gku1117.				130594	OBJECTID
551																		Giraldo-Calderon GI, Emrich SJ, MacCallum RM, Maslen G, Dialynas E, Topalis P, et al. VectorBase: an updated bioinformatics resource for invertebrate vectors and other organisms related with human diseases. Nucleic Acids Res. 2015;43 Database issue:D707-13; doi: 10.1093/nar/gku1117.				130595	OBJECTID
552																		Giraldo-Calderon GI, Emrich SJ, MacCallum RM, Maslen G, Dialynas E, Topalis P, et al. VectorBase: an updated bioinformatics resource for invertebrate vectors and other organisms related with human diseases. Nucleic Acids Res. 2015;43 Database issue:D707-13; doi: 10.1093/nar/gku1117.				130596	OBJECTID
553																		Giraldo-Calderon GI, Emrich SJ, MacCallum RM, Maslen G, Dialynas E, Topalis P, et al. VectorBase: an updated bioinformatics resource for invertebrate vectors and other organisms related with human diseases. Nucleic Acids Res. 2015;43 Database issue:D707-13; doi: 10.1093/nar/gku1117.				130597	OBJECTID
554																		Giraldo-Calderon GI, Emrich SJ, MacCallum RM, Maslen G, Dialynas E, Topalis P, et al. VectorBase: an updated bioinformatics resource for invertebrate vectors and other organisms related with human diseases. Nucleic Acids Res. 2015;43 Database issue:D707-13; doi: 10.1093/nar/gku1117.				310639	OBJECTID
555																		Giraldo-Calderon GI, Emrich SJ, MacCallum RM, Maslen G, Dialynas E, Topalis P, et al. VectorBase: an updated bioinformatics resource for invertebrate vectors and other organisms related with human diseases. Nucleic Acids Res. 2015;43 Database issue:D707-13; doi: 10.1093/nar/gku1117.				310766	OBJECTID
556																		Giraldo-Calderon GI, Emrich SJ, MacCallum RM, Maslen G, Dialynas E, Topalis P, et al. VectorBase: an updated bioinformatics resource for invertebrate vectors and other organisms related with human diseases. Nucleic Acids Res. 2015;43 Database issue:D707-13; doi: 10.1093/nar/gku1117.				310780	OBJECTID
557																		Giraldo-Calderon GI, Emrich SJ, MacCallum RM, Maslen G, Dialynas E, Topalis P, et al. VectorBase: an updated bioinformatics resource for invertebrate vectors and other organisms related with human diseases. Nucleic Acids Res. 2015;43 Database issue:D707-13; doi: 10.1093/nar/gku1117.				310795	OBJECTID
558																		Giraldo-Calderon GI, Emrich SJ, MacCallum RM, Maslen G, Dialynas E, Topalis P, et al. VectorBase: an updated bioinformatics resource for invertebrate vectors and other organisms related with human diseases. Nucleic Acids Res. 2015;43 Database issue:D707-13; doi: 10.1093/nar/gku1117.				310802	OBJECTID
559																		Giraldo-Calderon GI, Emrich SJ, MacCallum RM, Maslen G, Dialynas E, Topalis P, et al. VectorBase: an updated bioinformatics resource for invertebrate vectors and other organisms related with human diseases. Nucleic Acids Res. 2015;43 Database issue:D707-13; doi: 10.1093/nar/gku1117.				310813	OBJECTID
560																		Giraldo-Calderon GI, Emrich SJ, MacCallum RM, Maslen G, Dialynas E, Topalis P, et al. VectorBase: an updated bioinformatics resource for invertebrate vectors and other organisms related with human diseases. Nucleic Acids Res. 2015;43 Database issue:D707-13; doi: 10.1093/nar/gku1117.				310819	OBJECTID
561																		Giraldo-Calderon GI, Emrich SJ, MacCallum RM, Maslen G, Dialynas E, Topalis P, et al. VectorBase: an updated bioinformatics resource for invertebrate vectors and other organisms related with human diseases. Nucleic Acids Res. 2015;43 Database issue:D707-13; doi: 10.1093/nar/gku1117.				310837	OBJECTID
562																		Giraldo-Calderon GI, Emrich SJ, MacCallum RM, Maslen G, Dialynas E, Topalis P, et al. VectorBase: an updated bioinformatics resource for invertebrate vectors and other organisms related with human diseases. Nucleic Acids Res. 2015;43 Database issue:D707-13; doi: 10.1093/nar/gku1117.				310849	OBJECTID
563																		Giraldo-Calderon GI, Emrich SJ, MacCallum RM, Maslen G, Dialynas E, Topalis P, et al. VectorBase: an updated bioinformatics resource for invertebrate vectors and other organisms related with human diseases. Nucleic Acids Res. 2015;43 Database issue:D707-13; doi: 10.1093/nar/gku1117.				310852	OBJECTID
564																		Giraldo-Calderon GI, Emrich SJ, MacCallum RM, Maslen G, Dialynas E, Topalis P, et al. VectorBase: an updated bioinformatics resource for invertebrate vectors and other organisms related with human diseases. Nucleic Acids Res. 2015;43 Database issue:D707-13; doi: 10.1093/nar/gku1117.				310860	OBJECTID
565																		Giraldo-Calderon GI, Emrich SJ, MacCallum RM, Maslen G, Dialynas E, Topalis P, et al. VectorBase: an updated bioinformatics resource for invertebrate vectors and other organisms related with human diseases. Nucleic Acids Res. 2015;43 Database issue:D707-13; doi: 10.1093/nar/gku1117.				310867	OBJECTID
566																		Giraldo-Calderon GI, Emrich SJ, MacCallum RM, Maslen G, Dialynas E, Topalis P, et al. VectorBase: an updated bioinformatics resource for invertebrate vectors and other organisms related with human diseases. Nucleic Acids Res. 2015;43 Database issue:D707-13; doi: 10.1093/nar/gku1117.				310875	OBJECTID
567																		Giraldo-Calderon GI, Emrich SJ, MacCallum RM, Maslen G, Dialynas E, Topalis P, et al. VectorBase: an updated bioinformatics resource for invertebrate vectors and other organisms related with human diseases. Nucleic Acids Res. 2015;43 Database issue:D707-13; doi: 10.1093/nar/gku1117.				310896	OBJECTID
568																		Giraldo-Calderon GI, Emrich SJ, MacCallum RM, Maslen G, Dialynas E, Topalis P, et al. VectorBase: an updated bioinformatics resource for invertebrate vectors and other organisms related with human diseases. Nucleic Acids Res. 2015;43 Database issue:D707-13; doi: 10.1093/nar/gku1117.				310902	OBJECTID
569																		Giraldo-Calderon GI, Emrich SJ, MacCallum RM, Maslen G, Dialynas E, Topalis P, et al. VectorBase: an updated bioinformatics resource for invertebrate vectors and other organisms related with human diseases. Nucleic Acids Res. 2015;43 Database issue:D707-13; doi: 10.1093/nar/gku1117.				310907	OBJECTID
570																		Giraldo-Calderon GI, Emrich SJ, MacCallum RM, Maslen G, Dialynas E, Topalis P, et al. VectorBase: an updated bioinformatics resource for invertebrate vectors and other organisms related with human diseases. Nucleic Acids Res. 2015;43 Database issue:D707-13; doi: 10.1093/nar/gku1117.				310915	OBJECTID
571																		Giraldo-Calderon GI, Emrich SJ, MacCallum RM, Maslen G, Dialynas E, Topalis P, et al. VectorBase: an updated bioinformatics resource for invertebrate vectors and other organisms related with human diseases. Nucleic Acids Res. 2015;43 Database issue:D707-13; doi: 10.1093/nar/gku1117.				310921	OBJECTID
572																		Giraldo-Calderon GI, Emrich SJ, MacCallum RM, Maslen G, Dialynas E, Topalis P, et al. VectorBase: an updated bioinformatics resource for invertebrate vectors and other organisms related with human diseases. Nucleic Acids Res. 2015;43 Database issue:D707-13; doi: 10.1093/nar/gku1117.				310925	OBJECTID
573																		Giraldo-Calderon GI, Emrich SJ, MacCallum RM, Maslen G, Dialynas E, Topalis P, et al. VectorBase: an updated bioinformatics resource for invertebrate vectors and other organisms related with human diseases. Nucleic Acids Res. 2015;43 Database issue:D707-13; doi: 10.1093/nar/gku1117.				310929	OBJECTID
574																		Giraldo-Calderon GI, Emrich SJ, MacCallum RM, Maslen G, Dialynas E, Topalis P, et al. VectorBase: an updated bioinformatics resource for invertebrate vectors and other organisms related with human diseases. Nucleic Acids Res. 2015;43 Database issue:D707-13; doi: 10.1093/nar/gku1117.				310935	OBJECTID
575																		Giraldo-Calderon GI, Emrich SJ, MacCallum RM, Maslen G, Dialynas E, Topalis P, et al. VectorBase: an updated bioinformatics resource for invertebrate vectors and other organisms related with human diseases. Nucleic Acids Res. 2015;43 Database issue:D707-13; doi: 10.1093/nar/gku1117.				310942	OBJECTID
576																		Giraldo-Calderon GI, Emrich SJ, MacCallum RM, Maslen G, Dialynas E, Topalis P, et al. VectorBase: an updated bioinformatics resource for invertebrate vectors and other organisms related with human diseases. Nucleic Acids Res. 2015;43 Database issue:D707-13; doi: 10.1093/nar/gku1117.				310948	OBJECTID
577																		Giraldo-Calderon GI, Emrich SJ, MacCallum RM, Maslen G, Dialynas E, Topalis P, et al. VectorBase: an updated bioinformatics resource for invertebrate vectors and other organisms related with human diseases. Nucleic Acids Res. 2015;43 Database issue:D707-13; doi: 10.1093/nar/gku1117.				310952	OBJECTID
578																		Giraldo-Calderon GI, Emrich SJ, MacCallum RM, Maslen G, Dialynas E, Topalis P, et al. VectorBase: an updated bioinformatics resource for invertebrate vectors and other organisms related with human diseases. Nucleic Acids Res. 2015;43 Database issue:D707-13; doi: 10.1093/nar/gku1117.				310957	OBJECTID
579																		Giraldo-Calderon GI, Emrich SJ, MacCallum RM, Maslen G, Dialynas E, Topalis P, et al. VectorBase: an updated bioinformatics resource for invertebrate vectors and other organisms related with human diseases. Nucleic Acids Res. 2015;43 Database issue:D707-13; doi: 10.1093/nar/gku1117.				310966	OBJECTID
580																		Giraldo-Calderon GI, Emrich SJ, MacCallum RM, Maslen G, Dialynas E, Topalis P, et al. VectorBase: an updated bioinformatics resource for invertebrate vectors and other organisms related with human diseases. Nucleic Acids Res. 2015;43 Database issue:D707-13; doi: 10.1093/nar/gku1117.				310976	OBJECTID
581																		Giraldo-Calderon GI, Emrich SJ, MacCallum RM, Maslen G, Dialynas E, Topalis P, et al. VectorBase: an updated bioinformatics resource for invertebrate vectors and other organisms related with human diseases. Nucleic Acids Res. 2015;43 Database issue:D707-13; doi: 10.1093/nar/gku1117.				310983	OBJECTID
582																		Giraldo-Calderon GI, Emrich SJ, MacCallum RM, Maslen G, Dialynas E, Topalis P, et al. VectorBase: an updated bioinformatics resource for invertebrate vectors and other organisms related with human diseases. Nucleic Acids Res. 2015;43 Database issue:D707-13; doi: 10.1093/nar/gku1117.				310989	OBJECTID
583																		Giraldo-Calderon GI, Emrich SJ, MacCallum RM, Maslen G, Dialynas E, Topalis P, et al. VectorBase: an updated bioinformatics resource for invertebrate vectors and other organisms related with human diseases. Nucleic Acids Res. 2015;43 Database issue:D707-13; doi: 10.1093/nar/gku1117.				310996	OBJECTID
584																		Giraldo-Calderon GI, Emrich SJ, MacCallum RM, Maslen G, Dialynas E, Topalis P, et al. VectorBase: an updated bioinformatics resource for invertebrate vectors and other organisms related with human diseases. Nucleic Acids Res. 2015;43 Database issue:D707-13; doi: 10.1093/nar/gku1117.				311004	OBJECTID
585																		Giraldo-Calderon GI, Emrich SJ, MacCallum RM, Maslen G, Dialynas E, Topalis P, et al. VectorBase: an updated bioinformatics resource for invertebrate vectors and other organisms related with human diseases. Nucleic Acids Res. 2015;43 Database issue:D707-13; doi: 10.1093/nar/gku1117.				311012	OBJECTID
586																		Giraldo-Calderon GI, Emrich SJ, MacCallum RM, Maslen G, Dialynas E, Topalis P, et al. VectorBase: an updated bioinformatics resource for invertebrate vectors and other organisms related with human diseases. Nucleic Acids Res. 2015;43 Database issue:D707-13; doi: 10.1093/nar/gku1117.				311018	OBJECTID
587																		Giraldo-Calderon GI, Emrich SJ, MacCallum RM, Maslen G, Dialynas E, Topalis P, et al. VectorBase: an updated bioinformatics resource for invertebrate vectors and other organisms related with human diseases. Nucleic Acids Res. 2015;43 Database issue:D707-13; doi: 10.1093/nar/gku1117.				311021	OBJECTID
588																		Giraldo-Calderon GI, Emrich SJ, MacCallum RM, Maslen G, Dialynas E, Topalis P, et al. VectorBase: an updated bioinformatics resource for invertebrate vectors and other organisms related with human diseases. Nucleic Acids Res. 2015;43 Database issue:D707-13; doi: 10.1093/nar/gku1117.				311027	OBJECTID
589																		Giraldo-Calderon GI, Emrich SJ, MacCallum RM, Maslen G, Dialynas E, Topalis P, et al. VectorBase: an updated bioinformatics resource for invertebrate vectors and other organisms related with human diseases. Nucleic Acids Res. 2015;43 Database issue:D707-13; doi: 10.1093/nar/gku1117.				311035	OBJECTID
590																		Giraldo-Calderon GI, Emrich SJ, MacCallum RM, Maslen G, Dialynas E, Topalis P, et al. VectorBase: an updated bioinformatics resource for invertebrate vectors and other organisms related with human diseases. Nucleic Acids Res. 2015;43 Database issue:D707-13; doi: 10.1093/nar/gku1117.				311042	OBJECTID
591																		Giraldo-Calderon GI, Emrich SJ, MacCallum RM, Maslen G, Dialynas E, Topalis P, et al. VectorBase: an updated bioinformatics resource for invertebrate vectors and other organisms related with human diseases. Nucleic Acids Res. 2015;43 Database issue:D707-13; doi: 10.1093/nar/gku1117.				311049	OBJECTID
592																		Giraldo-Calderon GI, Emrich SJ, MacCallum RM, Maslen G, Dialynas E, Topalis P, et al. VectorBase: an updated bioinformatics resource for invertebrate vectors and other organisms related with human diseases. Nucleic Acids Res. 2015;43 Database issue:D707-13; doi: 10.1093/nar/gku1117.				311057	OBJECTID
593																		Giraldo-Calderon GI, Emrich SJ, MacCallum RM, Maslen G, Dialynas E, Topalis P, et al. VectorBase: an updated bioinformatics resource for invertebrate vectors and other organisms related with human diseases. Nucleic Acids Res. 2015;43 Database issue:D707-13; doi: 10.1093/nar/gku1117.				311066	OBJECTID
594																		Giraldo-Calderon GI, Emrich SJ, MacCallum RM, Maslen G, Dialynas E, Topalis P, et al. VectorBase: an updated bioinformatics resource for invertebrate vectors and other organisms related with human diseases. Nucleic Acids Res. 2015;43 Database issue:D707-13; doi: 10.1093/nar/gku1117.				311072	OBJECTID
595																		Giraldo-Calderon GI, Emrich SJ, MacCallum RM, Maslen G, Dialynas E, Topalis P, et al. VectorBase: an updated bioinformatics resource for invertebrate vectors and other organisms related with human diseases. Nucleic Acids Res. 2015;43 Database issue:D707-13; doi: 10.1093/nar/gku1117.				311078	OBJECTID
596																		Giraldo-Calderon GI, Emrich SJ, MacCallum RM, Maslen G, Dialynas E, Topalis P, et al. VectorBase: an updated bioinformatics resource for invertebrate vectors and other organisms related with human diseases. Nucleic Acids Res. 2015;43 Database issue:D707-13; doi: 10.1093/nar/gku1117.				311085	OBJECTID
597																		Giraldo-Calderon GI, Emrich SJ, MacCallum RM, Maslen G, Dialynas E, Topalis P, et al. VectorBase: an updated bioinformatics resource for invertebrate vectors and other organisms related with human diseases. Nucleic Acids Res. 2015;43 Database issue:D707-13; doi: 10.1093/nar/gku1117.				311088	OBJECTID
598																		Giraldo-Calderon GI, Emrich SJ, MacCallum RM, Maslen G, Dialynas E, Topalis P, et al. VectorBase: an updated bioinformatics resource for invertebrate vectors and other organisms related with human diseases. Nucleic Acids Res. 2015;43 Database issue:D707-13; doi: 10.1093/nar/gku1117.				311091	OBJECTID
599																		Giraldo-Calderon GI, Emrich SJ, MacCallum RM, Maslen G, Dialynas E, Topalis P, et al. VectorBase: an updated bioinformatics resource for invertebrate vectors and other organisms related with human diseases. Nucleic Acids Res. 2015;43 Database issue:D707-13; doi: 10.1093/nar/gku1117.				311095	OBJECTID
600																		Giraldo-Calderon GI, Emrich SJ, MacCallum RM, Maslen G, Dialynas E, Topalis P, et al. VectorBase: an updated bioinformatics resource for invertebrate vectors and other organisms related with human diseases. Nucleic Acids Res. 2015;43 Database issue:D707-13; doi: 10.1093/nar/gku1117.				311103	OBJECTID
601																		Giraldo-Calderon GI, Emrich SJ, MacCallum RM, Maslen G, Dialynas E, Topalis P, et al. VectorBase: an updated bioinformatics resource for invertebrate vectors and other organisms related with human diseases. Nucleic Acids Res. 2015;43 Database issue:D707-13; doi: 10.1093/nar/gku1117.				311106	OBJECTID
602																		Giraldo-Calderon GI, Emrich SJ, MacCallum RM, Maslen G, Dialynas E, Topalis P, et al. VectorBase: an updated bioinformatics resource for invertebrate vectors and other organisms related with human diseases. Nucleic Acids Res. 2015;43 Database issue:D707-13; doi: 10.1093/nar/gku1117.				311112	OBJECTID
603																		Giraldo-Calderon GI, Emrich SJ, MacCallum RM, Maslen G, Dialynas E, Topalis P, et al. VectorBase: an updated bioinformatics resource for invertebrate vectors and other organisms related with human diseases. Nucleic Acids Res. 2015;43 Database issue:D707-13; doi: 10.1093/nar/gku1117.				311116	OBJECTID
604																		Giraldo-Calderon GI, Emrich SJ, MacCallum RM, Maslen G, Dialynas E, Topalis P, et al. VectorBase: an updated bioinformatics resource for invertebrate vectors and other organisms related with human diseases. Nucleic Acids Res. 2015;43 Database issue:D707-13; doi: 10.1093/nar/gku1117.				311122	OBJECTID
605																		Giraldo-Calderon GI, Emrich SJ, MacCallum RM, Maslen G, Dialynas E, Topalis P, et al. VectorBase: an updated bioinformatics resource for invertebrate vectors and other organisms related with human diseases. Nucleic Acids Res. 2015;43 Database issue:D707-13; doi: 10.1093/nar/gku1117.				311128	OBJECTID
606																		Giraldo-Calderon GI, Emrich SJ, MacCallum RM, Maslen G, Dialynas E, Topalis P, et al. VectorBase: an updated bioinformatics resource for invertebrate vectors and other organisms related with human diseases. Nucleic Acids Res. 2015;43 Database issue:D707-13; doi: 10.1093/nar/gku1117.				311132	OBJECTID
607																		Giraldo-Calderon GI, Emrich SJ, MacCallum RM, Maslen G, Dialynas E, Topalis P, et al. VectorBase: an updated bioinformatics resource for invertebrate vectors and other organisms related with human diseases. Nucleic Acids Res. 2015;43 Database issue:D707-13; doi: 10.1093/nar/gku1117.				311136	OBJECTID
608																		Giraldo-Calderon GI, Emrich SJ, MacCallum RM, Maslen G, Dialynas E, Topalis P, et al. VectorBase: an updated bioinformatics resource for invertebrate vectors and other organisms related with human diseases. Nucleic Acids Res. 2015;43 Database issue:D707-13; doi: 10.1093/nar/gku1117.				311142	OBJECTID
609																		Giraldo-Calderon GI, Emrich SJ, MacCallum RM, Maslen G, Dialynas E, Topalis P, et al. VectorBase: an updated bioinformatics resource for invertebrate vectors and other organisms related with human diseases. Nucleic Acids Res. 2015;43 Database issue:D707-13; doi: 10.1093/nar/gku1117.				311147	OBJECTID
610																		Giraldo-Calderon GI, Emrich SJ, MacCallum RM, Maslen G, Dialynas E, Topalis P, et al. VectorBase: an updated bioinformatics resource for invertebrate vectors and other organisms related with human diseases. Nucleic Acids Res. 2015;43 Database issue:D707-13; doi: 10.1093/nar/gku1117.				311153	OBJECTID
611																		Giraldo-Calderon GI, Emrich SJ, MacCallum RM, Maslen G, Dialynas E, Topalis P, et al. VectorBase: an updated bioinformatics resource for invertebrate vectors and other organisms related with human diseases. Nucleic Acids Res. 2015;43 Database issue:D707-13; doi: 10.1093/nar/gku1117.				311160	OBJECTID
612																		Giraldo-Calderon GI, Emrich SJ, MacCallum RM, Maslen G, Dialynas E, Topalis P, et al. VectorBase: an updated bioinformatics resource for invertebrate vectors and other organisms related with human diseases. Nucleic Acids Res. 2015;43 Database issue:D707-13; doi: 10.1093/nar/gku1117.				311167	OBJECTID
613																		Giraldo-Calderon GI, Emrich SJ, MacCallum RM, Maslen G, Dialynas E, Topalis P, et al. VectorBase: an updated bioinformatics resource for invertebrate vectors and other organisms related with human diseases. Nucleic Acids Res. 2015;43 Database issue:D707-13; doi: 10.1093/nar/gku1117.				311173	OBJECTID
614																		Giraldo-Calderon GI, Emrich SJ, MacCallum RM, Maslen G, Dialynas E, Topalis P, et al. VectorBase: an updated bioinformatics resource for invertebrate vectors and other organisms related with human diseases. Nucleic Acids Res. 2015;43 Database issue:D707-13; doi: 10.1093/nar/gku1117.				311179	OBJECTID
615																		Giraldo-Calderon GI, Emrich SJ, MacCallum RM, Maslen G, Dialynas E, Topalis P, et al. VectorBase: an updated bioinformatics resource for invertebrate vectors and other organisms related with human diseases. Nucleic Acids Res. 2015;43 Database issue:D707-13; doi: 10.1093/nar/gku1117.				311187	OBJECTID
616																		Giraldo-Calderon GI, Emrich SJ, MacCallum RM, Maslen G, Dialynas E, Topalis P, et al. VectorBase: an updated bioinformatics resource for invertebrate vectors and other organisms related with human diseases. Nucleic Acids Res. 2015;43 Database issue:D707-13; doi: 10.1093/nar/gku1117.				311192	OBJECTID
617																		Giraldo-Calderon GI, Emrich SJ, MacCallum RM, Maslen G, Dialynas E, Topalis P, et al. VectorBase: an updated bioinformatics resource for invertebrate vectors and other organisms related with human diseases. Nucleic Acids Res. 2015;43 Database issue:D707-13; doi: 10.1093/nar/gku1117.				311197	OBJECTID
618																		Giraldo-Calderon GI, Emrich SJ, MacCallum RM, Maslen G, Dialynas E, Topalis P, et al. VectorBase: an updated bioinformatics resource for invertebrate vectors and other organisms related with human diseases. Nucleic Acids Res. 2015;43 Database issue:D707-13; doi: 10.1093/nar/gku1117.				311203	OBJECTID
619																		Giraldo-Calderon GI, Emrich SJ, MacCallum RM, Maslen G, Dialynas E, Topalis P, et al. VectorBase: an updated bioinformatics resource for invertebrate vectors and other organisms related with human diseases. Nucleic Acids Res. 2015;43 Database issue:D707-13; doi: 10.1093/nar/gku1117.				311208	OBJECTID
620																		Giraldo-Calderon GI, Emrich SJ, MacCallum RM, Maslen G, Dialynas E, Topalis P, et al. VectorBase: an updated bioinformatics resource for invertebrate vectors and other organisms related with human diseases. Nucleic Acids Res. 2015;43 Database issue:D707-13; doi: 10.1093/nar/gku1117.				311213	OBJECTID
621																		Giraldo-Calderon GI, Emrich SJ, MacCallum RM, Maslen G, Dialynas E, Topalis P, et al. VectorBase: an updated bioinformatics resource for invertebrate vectors and other organisms related with human diseases. Nucleic Acids Res. 2015;43 Database issue:D707-13; doi: 10.1093/nar/gku1117.				311218	OBJECTID
622																		Giraldo-Calderon GI, Emrich SJ, MacCallum RM, Maslen G, Dialynas E, Topalis P, et al. VectorBase: an updated bioinformatics resource for invertebrate vectors and other organisms related with human diseases. Nucleic Acids Res. 2015;43 Database issue:D707-13; doi: 10.1093/nar/gku1117.				311226	OBJECTID
623																		Giraldo-Calderon GI, Emrich SJ, MacCallum RM, Maslen G, Dialynas E, Topalis P, et al. VectorBase: an updated bioinformatics resource for invertebrate vectors and other organisms related with human diseases. Nucleic Acids Res. 2015;43 Database issue:D707-13; doi: 10.1093/nar/gku1117.				311231	OBJECTID
624																		Giraldo-Calderon GI, Emrich SJ, MacCallum RM, Maslen G, Dialynas E, Topalis P, et al. VectorBase: an updated bioinformatics resource for invertebrate vectors and other organisms related with human diseases. Nucleic Acids Res. 2015;43 Database issue:D707-13; doi: 10.1093/nar/gku1117.				311234	OBJECTID
625																		Giraldo-Calderon GI, Emrich SJ, MacCallum RM, Maslen G, Dialynas E, Topalis P, et al. VectorBase: an updated bioinformatics resource for invertebrate vectors and other organisms related with human diseases. Nucleic Acids Res. 2015;43 Database issue:D707-13; doi: 10.1093/nar/gku1117.				311238	OBJECTID
626																		Giraldo-Calderon GI, Emrich SJ, MacCallum RM, Maslen G, Dialynas E, Topalis P, et al. VectorBase: an updated bioinformatics resource for invertebrate vectors and other organisms related with human diseases. Nucleic Acids Res. 2015;43 Database issue:D707-13; doi: 10.1093/nar/gku1117.				311243	OBJECTID
627																		Giraldo-Calderon GI, Emrich SJ, MacCallum RM, Maslen G, Dialynas E, Topalis P, et al. VectorBase: an updated bioinformatics resource for invertebrate vectors and other organisms related with human diseases. Nucleic Acids Res. 2015;43 Database issue:D707-13; doi: 10.1093/nar/gku1117.				311246	OBJECTID
628																		Giraldo-Calderon GI, Emrich SJ, MacCallum RM, Maslen G, Dialynas E, Topalis P, et al. VectorBase: an updated bioinformatics resource for invertebrate vectors and other organisms related with human diseases. Nucleic Acids Res. 2015;43 Database issue:D707-13; doi: 10.1093/nar/gku1117.				311251	OBJECTID
629																		Giraldo-Calderon GI, Emrich SJ, MacCallum RM, Maslen G, Dialynas E, Topalis P, et al. VectorBase: an updated bioinformatics resource for invertebrate vectors and other organisms related with human diseases. Nucleic Acids Res. 2015;43 Database issue:D707-13; doi: 10.1093/nar/gku1117.				311253	OBJECTID
630																		Giraldo-Calderon GI, Emrich SJ, MacCallum RM, Maslen G, Dialynas E, Topalis P, et al. VectorBase: an updated bioinformatics resource for invertebrate vectors and other organisms related with human diseases. Nucleic Acids Res. 2015;43 Database issue:D707-13; doi: 10.1093/nar/gku1117.				311258	OBJECTID
631																		Giraldo-Calderon GI, Emrich SJ, MacCallum RM, Maslen G, Dialynas E, Topalis P, et al. VectorBase: an updated bioinformatics resource for invertebrate vectors and other organisms related with human diseases. Nucleic Acids Res. 2015;43 Database issue:D707-13; doi: 10.1093/nar/gku1117.				311264	OBJECTID
632																		Giraldo-Calderon GI, Emrich SJ, MacCallum RM, Maslen G, Dialynas E, Topalis P, et al. VectorBase: an updated bioinformatics resource for invertebrate vectors and other organisms related with human diseases. Nucleic Acids Res. 2015;43 Database issue:D707-13; doi: 10.1093/nar/gku1117.				311268	OBJECTID
633																		Giraldo-Calderon GI, Emrich SJ, MacCallum RM, Maslen G, Dialynas E, Topalis P, et al. VectorBase: an updated bioinformatics resource for invertebrate vectors and other organisms related with human diseases. Nucleic Acids Res. 2015;43 Database issue:D707-13; doi: 10.1093/nar/gku1117.				311272	OBJECTID
634																		Giraldo-Calderon GI, Emrich SJ, MacCallum RM, Maslen G, Dialynas E, Topalis P, et al. VectorBase: an updated bioinformatics resource for invertebrate vectors and other organisms related with human diseases. Nucleic Acids Res. 2015;43 Database issue:D707-13; doi: 10.1093/nar/gku1117.				311276	OBJECTID
635																		Giraldo-Calderon GI, Emrich SJ, MacCallum RM, Maslen G, Dialynas E, Topalis P, et al. VectorBase: an updated bioinformatics resource for invertebrate vectors and other organisms related with human diseases. Nucleic Acids Res. 2015;43 Database issue:D707-13; doi: 10.1093/nar/gku1117.				311281	OBJECTID
636																		Giraldo-Calderon GI, Emrich SJ, MacCallum RM, Maslen G, Dialynas E, Topalis P, et al. VectorBase: an updated bioinformatics resource for invertebrate vectors and other organisms related with human diseases. Nucleic Acids Res. 2015;43 Database issue:D707-13; doi: 10.1093/nar/gku1117.				311285	OBJECTID
637																		Giraldo-Calderon GI, Emrich SJ, MacCallum RM, Maslen G, Dialynas E, Topalis P, et al. VectorBase: an updated bioinformatics resource for invertebrate vectors and other organisms related with human diseases. Nucleic Acids Res. 2015;43 Database issue:D707-13; doi: 10.1093/nar/gku1117.				311360	OBJECTID
638																		Giraldo-Calderon GI, Emrich SJ, MacCallum RM, Maslen G, Dialynas E, Topalis P, et al. VectorBase: an updated bioinformatics resource for invertebrate vectors and other organisms related with human diseases. Nucleic Acids Res. 2015;43 Database issue:D707-13; doi: 10.1093/nar/gku1117.				311404	OBJECTID
639																		Giraldo-Calderon GI, Emrich SJ, MacCallum RM, Maslen G, Dialynas E, Topalis P, et al. VectorBase: an updated bioinformatics resource for invertebrate vectors and other organisms related with human diseases. Nucleic Acids Res. 2015;43 Database issue:D707-13; doi: 10.1093/nar/gku1117.				311440	OBJECTID
640																		Giraldo-Calderon GI, Emrich SJ, MacCallum RM, Maslen G, Dialynas E, Topalis P, et al. VectorBase: an updated bioinformatics resource for invertebrate vectors and other organisms related with human diseases. Nucleic Acids Res. 2015;43 Database issue:D707-13; doi: 10.1093/nar/gku1117.				311469	OBJECTID
641																		Giraldo-Calderon GI, Emrich SJ, MacCallum RM, Maslen G, Dialynas E, Topalis P, et al. VectorBase: an updated bioinformatics resource for invertebrate vectors and other organisms related with human diseases. Nucleic Acids Res. 2015;43 Database issue:D707-13; doi: 10.1093/nar/gku1117.				311481	OBJECTID
642																		Giraldo-Calderon GI, Emrich SJ, MacCallum RM, Maslen G, Dialynas E, Topalis P, et al. VectorBase: an updated bioinformatics resource for invertebrate vectors and other organisms related with human diseases. Nucleic Acids Res. 2015;43 Database issue:D707-13; doi: 10.1093/nar/gku1117.				311506	OBJECTID
643																		Giraldo-Calderon GI, Emrich SJ, MacCallum RM, Maslen G, Dialynas E, Topalis P, et al. VectorBase: an updated bioinformatics resource for invertebrate vectors and other organisms related with human diseases. Nucleic Acids Res. 2015;43 Database issue:D707-13; doi: 10.1093/nar/gku1117.				311511	OBJECTID
644																		Giraldo-Calderon GI, Emrich SJ, MacCallum RM, Maslen G, Dialynas E, Topalis P, et al. VectorBase: an updated bioinformatics resource for invertebrate vectors and other organisms related with human diseases. Nucleic Acids Res. 2015;43 Database issue:D707-13; doi: 10.1093/nar/gku1117.				311528	OBJECTID
645																		Giraldo-Calderon GI, Emrich SJ, MacCallum RM, Maslen G, Dialynas E, Topalis P, et al. VectorBase: an updated bioinformatics resource for invertebrate vectors and other organisms related with human diseases. Nucleic Acids Res. 2015;43 Database issue:D707-13; doi: 10.1093/nar/gku1117.				311538	OBJECTID
646																		Giraldo-Calderon GI, Emrich SJ, MacCallum RM, Maslen G, Dialynas E, Topalis P, et al. VectorBase: an updated bioinformatics resource for invertebrate vectors and other organisms related with human diseases. Nucleic Acids Res. 2015;43 Database issue:D707-13; doi: 10.1093/nar/gku1117.				311547	OBJECTID
647																		Giraldo-Calderon GI, Emrich SJ, MacCallum RM, Maslen G, Dialynas E, Topalis P, et al. VectorBase: an updated bioinformatics resource for invertebrate vectors and other organisms related with human diseases. Nucleic Acids Res. 2015;43 Database issue:D707-13; doi: 10.1093/nar/gku1117.				311554	OBJECTID
648																		Giraldo-Calderon GI, Emrich SJ, MacCallum RM, Maslen G, Dialynas E, Topalis P, et al. VectorBase: an updated bioinformatics resource for invertebrate vectors and other organisms related with human diseases. Nucleic Acids Res. 2015;43 Database issue:D707-13; doi: 10.1093/nar/gku1117.				311562	OBJECTID
649																		Giraldo-Calderon GI, Emrich SJ, MacCallum RM, Maslen G, Dialynas E, Topalis P, et al. VectorBase: an updated bioinformatics resource for invertebrate vectors and other organisms related with human diseases. Nucleic Acids Res. 2015;43 Database issue:D707-13; doi: 10.1093/nar/gku1117.				311575	OBJECTID
650																		Giraldo-Calderon GI, Emrich SJ, MacCallum RM, Maslen G, Dialynas E, Topalis P, et al. VectorBase: an updated bioinformatics resource for invertebrate vectors and other organisms related with human diseases. Nucleic Acids Res. 2015;43 Database issue:D707-13; doi: 10.1093/nar/gku1117.				311589	OBJECTID
651																		Giraldo-Calderon GI, Emrich SJ, MacCallum RM, Maslen G, Dialynas E, Topalis P, et al. VectorBase: an updated bioinformatics resource for invertebrate vectors and other organisms related with human diseases. Nucleic Acids Res. 2015;43 Database issue:D707-13; doi: 10.1093/nar/gku1117.				311603	OBJECTID
652																		Giraldo-Calderon GI, Emrich SJ, MacCallum RM, Maslen G, Dialynas E, Topalis P, et al. VectorBase: an updated bioinformatics resource for invertebrate vectors and other organisms related with human diseases. Nucleic Acids Res. 2015;43 Database issue:D707-13; doi: 10.1093/nar/gku1117.				311610	OBJECTID
653																		Giraldo-Calderon GI, Emrich SJ, MacCallum RM, Maslen G, Dialynas E, Topalis P, et al. VectorBase: an updated bioinformatics resource for invertebrate vectors and other organisms related with human diseases. Nucleic Acids Res. 2015;43 Database issue:D707-13; doi: 10.1093/nar/gku1117.				311616	OBJECTID
654																		Giraldo-Calderon GI, Emrich SJ, MacCallum RM, Maslen G, Dialynas E, Topalis P, et al. VectorBase: an updated bioinformatics resource for invertebrate vectors and other organisms related with human diseases. Nucleic Acids Res. 2015;43 Database issue:D707-13; doi: 10.1093/nar/gku1117.				311622	OBJECTID
655																		Giraldo-Calderon GI, Emrich SJ, MacCallum RM, Maslen G, Dialynas E, Topalis P, et al. VectorBase: an updated bioinformatics resource for invertebrate vectors and other organisms related with human diseases. Nucleic Acids Res. 2015;43 Database issue:D707-13; doi: 10.1093/nar/gku1117.				311642	OBJECTID
656																		Giraldo-Calderon GI, Emrich SJ, MacCallum RM, Maslen G, Dialynas E, Topalis P, et al. VectorBase: an updated bioinformatics resource for invertebrate vectors and other organisms related with human diseases. Nucleic Acids Res. 2015;43 Database issue:D707-13; doi: 10.1093/nar/gku1117.				311653	OBJECTID
657																		Giraldo-Calderon GI, Emrich SJ, MacCallum RM, Maslen G, Dialynas E, Topalis P, et al. VectorBase: an updated bioinformatics resource for invertebrate vectors and other organisms related with human diseases. Nucleic Acids Res. 2015;43 Database issue:D707-13; doi: 10.1093/nar/gku1117.				311660	OBJECTID
658																		Giraldo-Calderon GI, Emrich SJ, MacCallum RM, Maslen G, Dialynas E, Topalis P, et al. VectorBase: an updated bioinformatics resource for invertebrate vectors and other organisms related with human diseases. Nucleic Acids Res. 2015;43 Database issue:D707-13; doi: 10.1093/nar/gku1117.				311666	OBJECTID
659																		Giraldo-Calderon GI, Emrich SJ, MacCallum RM, Maslen G, Dialynas E, Topalis P, et al. VectorBase: an updated bioinformatics resource for invertebrate vectors and other organisms related with human diseases. Nucleic Acids Res. 2015;43 Database issue:D707-13; doi: 10.1093/nar/gku1117.				311673	OBJECTID
660																		Giraldo-Calderon GI, Emrich SJ, MacCallum RM, Maslen G, Dialynas E, Topalis P, et al. VectorBase: an updated bioinformatics resource for invertebrate vectors and other organisms related with human diseases. Nucleic Acids Res. 2015;43 Database issue:D707-13; doi: 10.1093/nar/gku1117.				311686	OBJECTID
661																		Giraldo-Calderon GI, Emrich SJ, MacCallum RM, Maslen G, Dialynas E, Topalis P, et al. VectorBase: an updated bioinformatics resource for invertebrate vectors and other organisms related with human diseases. Nucleic Acids Res. 2015;43 Database issue:D707-13; doi: 10.1093/nar/gku1117.				311692	OBJECTID
662																		Giraldo-Calderon GI, Emrich SJ, MacCallum RM, Maslen G, Dialynas E, Topalis P, et al. VectorBase: an updated bioinformatics resource for invertebrate vectors and other organisms related with human diseases. Nucleic Acids Res. 2015;43 Database issue:D707-13; doi: 10.1093/nar/gku1117.				311700	OBJECTID
663																		Giraldo-Calderon GI, Emrich SJ, MacCallum RM, Maslen G, Dialynas E, Topalis P, et al. VectorBase: an updated bioinformatics resource for invertebrate vectors and other organisms related with human diseases. Nucleic Acids Res. 2015;43 Database issue:D707-13; doi: 10.1093/nar/gku1117.				311715	OBJECTID
664																		Giraldo-Calderon GI, Emrich SJ, MacCallum RM, Maslen G, Dialynas E, Topalis P, et al. VectorBase: an updated bioinformatics resource for invertebrate vectors and other organisms related with human diseases. Nucleic Acids Res. 2015;43 Database issue:D707-13; doi: 10.1093/nar/gku1117.				311720	OBJECTID
665																		Giraldo-Calderon GI, Emrich SJ, MacCallum RM, Maslen G, Dialynas E, Topalis P, et al. VectorBase: an updated bioinformatics resource for invertebrate vectors and other organisms related with human diseases. Nucleic Acids Res. 2015;43 Database issue:D707-13; doi: 10.1093/nar/gku1117.				311727	OBJECTID
666																		Giraldo-Calderon GI, Emrich SJ, MacCallum RM, Maslen G, Dialynas E, Topalis P, et al. VectorBase: an updated bioinformatics resource for invertebrate vectors and other organisms related with human diseases. Nucleic Acids Res. 2015;43 Database issue:D707-13; doi: 10.1093/nar/gku1117.				311734	OBJECTID
667																		Giraldo-Calderon GI, Emrich SJ, MacCallum RM, Maslen G, Dialynas E, Topalis P, et al. VectorBase: an updated bioinformatics resource for invertebrate vectors and other organisms related with human diseases. Nucleic Acids Res. 2015;43 Database issue:D707-13; doi: 10.1093/nar/gku1117.				311755	OBJECTID
668																		Giraldo-Calderon GI, Emrich SJ, MacCallum RM, Maslen G, Dialynas E, Topalis P, et al. VectorBase: an updated bioinformatics resource for invertebrate vectors and other organisms related with human diseases. Nucleic Acids Res. 2015;43 Database issue:D707-13; doi: 10.1093/nar/gku1117.				311769	OBJECTID
669																		Giraldo-Calderon GI, Emrich SJ, MacCallum RM, Maslen G, Dialynas E, Topalis P, et al. VectorBase: an updated bioinformatics resource for invertebrate vectors and other organisms related with human diseases. Nucleic Acids Res. 2015;43 Database issue:D707-13; doi: 10.1093/nar/gku1117.				311783	OBJECTID
670																		Giraldo-Calderon GI, Emrich SJ, MacCallum RM, Maslen G, Dialynas E, Topalis P, et al. VectorBase: an updated bioinformatics resource for invertebrate vectors and other organisms related with human diseases. Nucleic Acids Res. 2015;43 Database issue:D707-13; doi: 10.1093/nar/gku1117.				311790	OBJECTID
671																		Giraldo-Calderon GI, Emrich SJ, MacCallum RM, Maslen G, Dialynas E, Topalis P, et al. VectorBase: an updated bioinformatics resource for invertebrate vectors and other organisms related with human diseases. Nucleic Acids Res. 2015;43 Database issue:D707-13; doi: 10.1093/nar/gku1117.				311799	OBJECTID
672																		Giraldo-Calderon GI, Emrich SJ, MacCallum RM, Maslen G, Dialynas E, Topalis P, et al. VectorBase: an updated bioinformatics resource for invertebrate vectors and other organisms related with human diseases. Nucleic Acids Res. 2015;43 Database issue:D707-13; doi: 10.1093/nar/gku1117.				311812	OBJECTID
673																		Giraldo-Calderon GI, Emrich SJ, MacCallum RM, Maslen G, Dialynas E, Topalis P, et al. VectorBase: an updated bioinformatics resource for invertebrate vectors and other organisms related with human diseases. Nucleic Acids Res. 2015;43 Database issue:D707-13; doi: 10.1093/nar/gku1117.				311828	OBJECTID
674																		Giraldo-Calderon GI, Emrich SJ, MacCallum RM, Maslen G, Dialynas E, Topalis P, et al. VectorBase: an updated bioinformatics resource for invertebrate vectors and other organisms related with human diseases. Nucleic Acids Res. 2015;43 Database issue:D707-13; doi: 10.1093/nar/gku1117.				311834	OBJECTID
675																		Giraldo-Calderon GI, Emrich SJ, MacCallum RM, Maslen G, Dialynas E, Topalis P, et al. VectorBase: an updated bioinformatics resource for invertebrate vectors and other organisms related with human diseases. Nucleic Acids Res. 2015;43 Database issue:D707-13; doi: 10.1093/nar/gku1117.				311843	OBJECTID
676																		Giraldo-Calderon GI, Emrich SJ, MacCallum RM, Maslen G, Dialynas E, Topalis P, et al. VectorBase: an updated bioinformatics resource for invertebrate vectors and other organisms related with human diseases. Nucleic Acids Res. 2015;43 Database issue:D707-13; doi: 10.1093/nar/gku1117.				311855	OBJECTID
677																		Giraldo-Calderon GI, Emrich SJ, MacCallum RM, Maslen G, Dialynas E, Topalis P, et al. VectorBase: an updated bioinformatics resource for invertebrate vectors and other organisms related with human diseases. Nucleic Acids Res. 2015;43 Database issue:D707-13; doi: 10.1093/nar/gku1117.				311863	OBJECTID
678																		Giraldo-Calderon GI, Emrich SJ, MacCallum RM, Maslen G, Dialynas E, Topalis P, et al. VectorBase: an updated bioinformatics resource for invertebrate vectors and other organisms related with human diseases. Nucleic Acids Res. 2015;43 Database issue:D707-13; doi: 10.1093/nar/gku1117.				311870	OBJECTID
679																		Giraldo-Calderon GI, Emrich SJ, MacCallum RM, Maslen G, Dialynas E, Topalis P, et al. VectorBase: an updated bioinformatics resource for invertebrate vectors and other organisms related with human diseases. Nucleic Acids Res. 2015;43 Database issue:D707-13; doi: 10.1093/nar/gku1117.				311884	OBJECTID
680																		Giraldo-Calderon GI, Emrich SJ, MacCallum RM, Maslen G, Dialynas E, Topalis P, et al. VectorBase: an updated bioinformatics resource for invertebrate vectors and other organisms related with human diseases. Nucleic Acids Res. 2015;43 Database issue:D707-13; doi: 10.1093/nar/gku1117.				311895	OBJECTID
681																		Giraldo-Calderon GI, Emrich SJ, MacCallum RM, Maslen G, Dialynas E, Topalis P, et al. VectorBase: an updated bioinformatics resource for invertebrate vectors and other organisms related with human diseases. Nucleic Acids Res. 2015;43 Database issue:D707-13; doi: 10.1093/nar/gku1117.				311900	OBJECTID
682																		Giraldo-Calderon GI, Emrich SJ, MacCallum RM, Maslen G, Dialynas E, Topalis P, et al. VectorBase: an updated bioinformatics resource for invertebrate vectors and other organisms related with human diseases. Nucleic Acids Res. 2015;43 Database issue:D707-13; doi: 10.1093/nar/gku1117.				311910	OBJECTID
683																		Giraldo-Calderon GI, Emrich SJ, MacCallum RM, Maslen G, Dialynas E, Topalis P, et al. VectorBase: an updated bioinformatics resource for invertebrate vectors and other organisms related with human diseases. Nucleic Acids Res. 2015;43 Database issue:D707-13; doi: 10.1093/nar/gku1117.				311927	OBJECTID
684																		Giraldo-Calderon GI, Emrich SJ, MacCallum RM, Maslen G, Dialynas E, Topalis P, et al. VectorBase: an updated bioinformatics resource for invertebrate vectors and other organisms related with human diseases. Nucleic Acids Res. 2015;43 Database issue:D707-13; doi: 10.1093/nar/gku1117.				311944	OBJECTID
685																		Giraldo-Calderon GI, Emrich SJ, MacCallum RM, Maslen G, Dialynas E, Topalis P, et al. VectorBase: an updated bioinformatics resource for invertebrate vectors and other organisms related with human diseases. Nucleic Acids Res. 2015;43 Database issue:D707-13; doi: 10.1093/nar/gku1117.				311950	OBJECTID
686																		Giraldo-Calderon GI, Emrich SJ, MacCallum RM, Maslen G, Dialynas E, Topalis P, et al. VectorBase: an updated bioinformatics resource for invertebrate vectors and other organisms related with human diseases. Nucleic Acids Res. 2015;43 Database issue:D707-13; doi: 10.1093/nar/gku1117.				311962	OBJECTID
687																		Giraldo-Calderon GI, Emrich SJ, MacCallum RM, Maslen G, Dialynas E, Topalis P, et al. VectorBase: an updated bioinformatics resource for invertebrate vectors and other organisms related with human diseases. Nucleic Acids Res. 2015;43 Database issue:D707-13; doi: 10.1093/nar/gku1117.				311968	OBJECTID
688																		Giraldo-Calderon GI, Emrich SJ, MacCallum RM, Maslen G, Dialynas E, Topalis P, et al. VectorBase: an updated bioinformatics resource for invertebrate vectors and other organisms related with human diseases. Nucleic Acids Res. 2015;43 Database issue:D707-13; doi: 10.1093/nar/gku1117.				311973	OBJECTID
689																		Giraldo-Calderon GI, Emrich SJ, MacCallum RM, Maslen G, Dialynas E, Topalis P, et al. VectorBase: an updated bioinformatics resource for invertebrate vectors and other organisms related with human diseases. Nucleic Acids Res. 2015;43 Database issue:D707-13; doi: 10.1093/nar/gku1117.				311978	OBJECTID
690																		Giraldo-Calderon GI, Emrich SJ, MacCallum RM, Maslen G, Dialynas E, Topalis P, et al. VectorBase: an updated bioinformatics resource for invertebrate vectors and other organisms related with human diseases. Nucleic Acids Res. 2015;43 Database issue:D707-13; doi: 10.1093/nar/gku1117.				311986	OBJECTID
691																		Giraldo-Calderon GI, Emrich SJ, MacCallum RM, Maslen G, Dialynas E, Topalis P, et al. VectorBase: an updated bioinformatics resource for invertebrate vectors and other organisms related with human diseases. Nucleic Acids Res. 2015;43 Database issue:D707-13; doi: 10.1093/nar/gku1117.				311992	OBJECTID
692																		Giraldo-Calderon GI, Emrich SJ, MacCallum RM, Maslen G, Dialynas E, Topalis P, et al. VectorBase: an updated bioinformatics resource for invertebrate vectors and other organisms related with human diseases. Nucleic Acids Res. 2015;43 Database issue:D707-13; doi: 10.1093/nar/gku1117.				311998	OBJECTID
693																		Giraldo-Calderon GI, Emrich SJ, MacCallum RM, Maslen G, Dialynas E, Topalis P, et al. VectorBase: an updated bioinformatics resource for invertebrate vectors and other organisms related with human diseases. Nucleic Acids Res. 2015;43 Database issue:D707-13; doi: 10.1093/nar/gku1117.				312005	OBJECTID
694																		Giraldo-Calderon GI, Emrich SJ, MacCallum RM, Maslen G, Dialynas E, Topalis P, et al. VectorBase: an updated bioinformatics resource for invertebrate vectors and other organisms related with human diseases. Nucleic Acids Res. 2015;43 Database issue:D707-13; doi: 10.1093/nar/gku1117.				312014	OBJECTID
695																		Giraldo-Calderon GI, Emrich SJ, MacCallum RM, Maslen G, Dialynas E, Topalis P, et al. VectorBase: an updated bioinformatics resource for invertebrate vectors and other organisms related with human diseases. Nucleic Acids Res. 2015;43 Database issue:D707-13; doi: 10.1093/nar/gku1117.				312021	OBJECTID
696																		Giraldo-Calderon GI, Emrich SJ, MacCallum RM, Maslen G, Dialynas E, Topalis P, et al. VectorBase: an updated bioinformatics resource for invertebrate vectors and other organisms related with human diseases. Nucleic Acids Res. 2015;43 Database issue:D707-13; doi: 10.1093/nar/gku1117.				312029	OBJECTID
697																		Giraldo-Calderon GI, Emrich SJ, MacCallum RM, Maslen G, Dialynas E, Topalis P, et al. VectorBase: an updated bioinformatics resource for invertebrate vectors and other organisms related with human diseases. Nucleic Acids Res. 2015;43 Database issue:D707-13; doi: 10.1093/nar/gku1117.				312037	OBJECTID
698																		Giraldo-Calderon GI, Emrich SJ, MacCallum RM, Maslen G, Dialynas E, Topalis P, et al. VectorBase: an updated bioinformatics resource for invertebrate vectors and other organisms related with human diseases. Nucleic Acids Res. 2015;43 Database issue:D707-13; doi: 10.1093/nar/gku1117.				312045	OBJECTID
699																		Giraldo-Calderon GI, Emrich SJ, MacCallum RM, Maslen G, Dialynas E, Topalis P, et al. VectorBase: an updated bioinformatics resource for invertebrate vectors and other organisms related with human diseases. Nucleic Acids Res. 2015;43 Database issue:D707-13; doi: 10.1093/nar/gku1117.				312054	OBJECTID
700																		Giraldo-Calderon GI, Emrich SJ, MacCallum RM, Maslen G, Dialynas E, Topalis P, et al. VectorBase: an updated bioinformatics resource for invertebrate vectors and other organisms related with human diseases. Nucleic Acids Res. 2015;43 Database issue:D707-13; doi: 10.1093/nar/gku1117.				312059	OBJECTID
701																		Giraldo-Calderon GI, Emrich SJ, MacCallum RM, Maslen G, Dialynas E, Topalis P, et al. VectorBase: an updated bioinformatics resource for invertebrate vectors and other organisms related with human diseases. Nucleic Acids Res. 2015;43 Database issue:D707-13; doi: 10.1093/nar/gku1117.				312065	OBJECTID
702																		Giraldo-Calderon GI, Emrich SJ, MacCallum RM, Maslen G, Dialynas E, Topalis P, et al. VectorBase: an updated bioinformatics resource for invertebrate vectors and other organisms related with human diseases. Nucleic Acids Res. 2015;43 Database issue:D707-13; doi: 10.1093/nar/gku1117.				312072	OBJECTID
703																		Giraldo-Calderon GI, Emrich SJ, MacCallum RM, Maslen G, Dialynas E, Topalis P, et al. VectorBase: an updated bioinformatics resource for invertebrate vectors and other organisms related with human diseases. Nucleic Acids Res. 2015;43 Database issue:D707-13; doi: 10.1093/nar/gku1117.				312078	OBJECTID
704																		Giraldo-Calderon GI, Emrich SJ, MacCallum RM, Maslen G, Dialynas E, Topalis P, et al. VectorBase: an updated bioinformatics resource for invertebrate vectors and other organisms related with human diseases. Nucleic Acids Res. 2015;43 Database issue:D707-13; doi: 10.1093/nar/gku1117.				312084	OBJECTID
705																		Giraldo-Calderon GI, Emrich SJ, MacCallum RM, Maslen G, Dialynas E, Topalis P, et al. VectorBase: an updated bioinformatics resource for invertebrate vectors and other organisms related with human diseases. Nucleic Acids Res. 2015;43 Database issue:D707-13; doi: 10.1093/nar/gku1117.				312090	OBJECTID
706																		Giraldo-Calderon GI, Emrich SJ, MacCallum RM, Maslen G, Dialynas E, Topalis P, et al. VectorBase: an updated bioinformatics resource for invertebrate vectors and other organisms related with human diseases. Nucleic Acids Res. 2015;43 Database issue:D707-13; doi: 10.1093/nar/gku1117.				312096	OBJECTID
707																		Giraldo-Calderon GI, Emrich SJ, MacCallum RM, Maslen G, Dialynas E, Topalis P, et al. VectorBase: an updated bioinformatics resource for invertebrate vectors and other organisms related with human diseases. Nucleic Acids Res. 2015;43 Database issue:D707-13; doi: 10.1093/nar/gku1117.				312104	OBJECTID
708																		Giraldo-Calderon GI, Emrich SJ, MacCallum RM, Maslen G, Dialynas E, Topalis P, et al. VectorBase: an updated bioinformatics resource for invertebrate vectors and other organisms related with human diseases. Nucleic Acids Res. 2015;43 Database issue:D707-13; doi: 10.1093/nar/gku1117.				312111	OBJECTID
709																		Giraldo-Calderon GI, Emrich SJ, MacCallum RM, Maslen G, Dialynas E, Topalis P, et al. VectorBase: an updated bioinformatics resource for invertebrate vectors and other organisms related with human diseases. Nucleic Acids Res. 2015;43 Database issue:D707-13; doi: 10.1093/nar/gku1117.				312116	OBJECTID
710																		Giraldo-Calderon GI, Emrich SJ, MacCallum RM, Maslen G, Dialynas E, Topalis P, et al. VectorBase: an updated bioinformatics resource for invertebrate vectors and other organisms related with human diseases. Nucleic Acids Res. 2015;43 Database issue:D707-13; doi: 10.1093/nar/gku1117.				312124	OBJECTID
711																		Giraldo-Calderon GI, Emrich SJ, MacCallum RM, Maslen G, Dialynas E, Topalis P, et al. VectorBase: an updated bioinformatics resource for invertebrate vectors and other organisms related with human diseases. Nucleic Acids Res. 2015;43 Database issue:D707-13; doi: 10.1093/nar/gku1117.				312130	OBJECTID
712																		Giraldo-Calderon GI, Emrich SJ, MacCallum RM, Maslen G, Dialynas E, Topalis P, et al. VectorBase: an updated bioinformatics resource for invertebrate vectors and other organisms related with human diseases. Nucleic Acids Res. 2015;43 Database issue:D707-13; doi: 10.1093/nar/gku1117.				312136	OBJECTID
713																		Giraldo-Calderon GI, Emrich SJ, MacCallum RM, Maslen G, Dialynas E, Topalis P, et al. VectorBase: an updated bioinformatics resource for invertebrate vectors and other organisms related with human diseases. Nucleic Acids Res. 2015;43 Database issue:D707-13; doi: 10.1093/nar/gku1117.				312140	OBJECTID
714																		Giraldo-Calderon GI, Emrich SJ, MacCallum RM, Maslen G, Dialynas E, Topalis P, et al. VectorBase: an updated bioinformatics resource for invertebrate vectors and other organisms related with human diseases. Nucleic Acids Res. 2015;43 Database issue:D707-13; doi: 10.1093/nar/gku1117.				312147	OBJECTID
715																		Giraldo-Calderon GI, Emrich SJ, MacCallum RM, Maslen G, Dialynas E, Topalis P, et al. VectorBase: an updated bioinformatics resource for invertebrate vectors and other organisms related with human diseases. Nucleic Acids Res. 2015;43 Database issue:D707-13; doi: 10.1093/nar/gku1117.				312153	OBJECTID
716																		Giraldo-Calderon GI, Emrich SJ, MacCallum RM, Maslen G, Dialynas E, Topalis P, et al. VectorBase: an updated bioinformatics resource for invertebrate vectors and other organisms related with human diseases. Nucleic Acids Res. 2015;43 Database issue:D707-13; doi: 10.1093/nar/gku1117.				312159	OBJECTID
717																		Giraldo-Calderon GI, Emrich SJ, MacCallum RM, Maslen G, Dialynas E, Topalis P, et al. VectorBase: an updated bioinformatics resource for invertebrate vectors and other organisms related with human diseases. Nucleic Acids Res. 2015;43 Database issue:D707-13; doi: 10.1093/nar/gku1117.				312166	OBJECTID
718																		Giraldo-Calderon GI, Emrich SJ, MacCallum RM, Maslen G, Dialynas E, Topalis P, et al. VectorBase: an updated bioinformatics resource for invertebrate vectors and other organisms related with human diseases. Nucleic Acids Res. 2015;43 Database issue:D707-13; doi: 10.1093/nar/gku1117.				312171	OBJECTID
719																		Giraldo-Calderon GI, Emrich SJ, MacCallum RM, Maslen G, Dialynas E, Topalis P, et al. VectorBase: an updated bioinformatics resource for invertebrate vectors and other organisms related with human diseases. Nucleic Acids Res. 2015;43 Database issue:D707-13; doi: 10.1093/nar/gku1117.				312176	OBJECTID
720																		Giraldo-Calderon GI, Emrich SJ, MacCallum RM, Maslen G, Dialynas E, Topalis P, et al. VectorBase: an updated bioinformatics resource for invertebrate vectors and other organisms related with human diseases. Nucleic Acids Res. 2015;43 Database issue:D707-13; doi: 10.1093/nar/gku1117.				312182	OBJECTID
721																		Giraldo-Calderon GI, Emrich SJ, MacCallum RM, Maslen G, Dialynas E, Topalis P, et al. VectorBase: an updated bioinformatics resource for invertebrate vectors and other organisms related with human diseases. Nucleic Acids Res. 2015;43 Database issue:D707-13; doi: 10.1093/nar/gku1117.				312188	OBJECTID
722																		Giraldo-Calderon GI, Emrich SJ, MacCallum RM, Maslen G, Dialynas E, Topalis P, et al. VectorBase: an updated bioinformatics resource for invertebrate vectors and other organisms related with human diseases. Nucleic Acids Res. 2015;43 Database issue:D707-13; doi: 10.1093/nar/gku1117.				312195	OBJECTID
723																		Giraldo-Calderon GI, Emrich SJ, MacCallum RM, Maslen G, Dialynas E, Topalis P, et al. VectorBase: an updated bioinformatics resource for invertebrate vectors and other organisms related with human diseases. Nucleic Acids Res. 2015;43 Database issue:D707-13; doi: 10.1093/nar/gku1117.				312207	OBJECTID
724																		Giraldo-Calderon GI, Emrich SJ, MacCallum RM, Maslen G, Dialynas E, Topalis P, et al. VectorBase: an updated bioinformatics resource for invertebrate vectors and other organisms related with human diseases. Nucleic Acids Res. 2015;43 Database issue:D707-13; doi: 10.1093/nar/gku1117.				312212	OBJECTID
725																		Giraldo-Calderon GI, Emrich SJ, MacCallum RM, Maslen G, Dialynas E, Topalis P, et al. VectorBase: an updated bioinformatics resource for invertebrate vectors and other organisms related with human diseases. Nucleic Acids Res. 2015;43 Database issue:D707-13; doi: 10.1093/nar/gku1117.				312217	OBJECTID
726																		Giraldo-Calderon GI, Emrich SJ, MacCallum RM, Maslen G, Dialynas E, Topalis P, et al. VectorBase: an updated bioinformatics resource for invertebrate vectors and other organisms related with human diseases. Nucleic Acids Res. 2015;43 Database issue:D707-13; doi: 10.1093/nar/gku1117.				312222	OBJECTID
727																		Giraldo-Calderon GI, Emrich SJ, MacCallum RM, Maslen G, Dialynas E, Topalis P, et al. VectorBase: an updated bioinformatics resource for invertebrate vectors and other organisms related with human diseases. Nucleic Acids Res. 2015;43 Database issue:D707-13; doi: 10.1093/nar/gku1117.				312227	OBJECTID
728																		Giraldo-Calderon GI, Emrich SJ, MacCallum RM, Maslen G, Dialynas E, Topalis P, et al. VectorBase: an updated bioinformatics resource for invertebrate vectors and other organisms related with human diseases. Nucleic Acids Res. 2015;43 Database issue:D707-13; doi: 10.1093/nar/gku1117.				312232	OBJECTID
729																		Giraldo-Calderon GI, Emrich SJ, MacCallum RM, Maslen G, Dialynas E, Topalis P, et al. VectorBase: an updated bioinformatics resource for invertebrate vectors and other organisms related with human diseases. Nucleic Acids Res. 2015;43 Database issue:D707-13; doi: 10.1093/nar/gku1117.				312235	OBJECTID
730																		Giraldo-Calderon GI, Emrich SJ, MacCallum RM, Maslen G, Dialynas E, Topalis P, et al. VectorBase: an updated bioinformatics resource for invertebrate vectors and other organisms related with human diseases. Nucleic Acids Res. 2015;43 Database issue:D707-13; doi: 10.1093/nar/gku1117.				312243	OBJECTID
731																		Giraldo-Calderon GI, Emrich SJ, MacCallum RM, Maslen G, Dialynas E, Topalis P, et al. VectorBase: an updated bioinformatics resource for invertebrate vectors and other organisms related with human diseases. Nucleic Acids Res. 2015;43 Database issue:D707-13; doi: 10.1093/nar/gku1117.				312247	OBJECTID
732																		Giraldo-Calderon GI, Emrich SJ, MacCallum RM, Maslen G, Dialynas E, Topalis P, et al. VectorBase: an updated bioinformatics resource for invertebrate vectors and other organisms related with human diseases. Nucleic Acids Res. 2015;43 Database issue:D707-13; doi: 10.1093/nar/gku1117.				312252	OBJECTID
733																		Giraldo-Calderon GI, Emrich SJ, MacCallum RM, Maslen G, Dialynas E, Topalis P, et al. VectorBase: an updated bioinformatics resource for invertebrate vectors and other organisms related with human diseases. Nucleic Acids Res. 2015;43 Database issue:D707-13; doi: 10.1093/nar/gku1117.				312258	OBJECTID
734																		Giraldo-Calderon GI, Emrich SJ, MacCallum RM, Maslen G, Dialynas E, Topalis P, et al. VectorBase: an updated bioinformatics resource for invertebrate vectors and other organisms related with human diseases. Nucleic Acids Res. 2015;43 Database issue:D707-13; doi: 10.1093/nar/gku1117.				312262	OBJECTID
735																		Giraldo-Calderon GI, Emrich SJ, MacCallum RM, Maslen G, Dialynas E, Topalis P, et al. VectorBase: an updated bioinformatics resource for invertebrate vectors and other organisms related with human diseases. Nucleic Acids Res. 2015;43 Database issue:D707-13; doi: 10.1093/nar/gku1117.				312268	OBJECTID
736																		Giraldo-Calderon GI, Emrich SJ, MacCallum RM, Maslen G, Dialynas E, Topalis P, et al. VectorBase: an updated bioinformatics resource for invertebrate vectors and other organisms related with human diseases. Nucleic Acids Res. 2015;43 Database issue:D707-13; doi: 10.1093/nar/gku1117.				312277	OBJECTID
737																		Giraldo-Calderon GI, Emrich SJ, MacCallum RM, Maslen G, Dialynas E, Topalis P, et al. VectorBase: an updated bioinformatics resource for invertebrate vectors and other organisms related with human diseases. Nucleic Acids Res. 2015;43 Database issue:D707-13; doi: 10.1093/nar/gku1117.				312281	OBJECTID
738																		Giraldo-Calderon GI, Emrich SJ, MacCallum RM, Maslen G, Dialynas E, Topalis P, et al. VectorBase: an updated bioinformatics resource for invertebrate vectors and other organisms related with human diseases. Nucleic Acids Res. 2015;43 Database issue:D707-13; doi: 10.1093/nar/gku1117.				312286	OBJECTID
739																		Giraldo-Calderon GI, Emrich SJ, MacCallum RM, Maslen G, Dialynas E, Topalis P, et al. VectorBase: an updated bioinformatics resource for invertebrate vectors and other organisms related with human diseases. Nucleic Acids Res. 2015;43 Database issue:D707-13; doi: 10.1093/nar/gku1117.				312290	OBJECTID
740																		Giraldo-Calderon GI, Emrich SJ, MacCallum RM, Maslen G, Dialynas E, Topalis P, et al. VectorBase: an updated bioinformatics resource for invertebrate vectors and other organisms related with human diseases. Nucleic Acids Res. 2015;43 Database issue:D707-13; doi: 10.1093/nar/gku1117.				312297	OBJECTID
741																		Giraldo-Calderon GI, Emrich SJ, MacCallum RM, Maslen G, Dialynas E, Topalis P, et al. VectorBase: an updated bioinformatics resource for invertebrate vectors and other organisms related with human diseases. Nucleic Acids Res. 2015;43 Database issue:D707-13; doi: 10.1093/nar/gku1117.				312304	OBJECTID
742																		Giraldo-Calderon GI, Emrich SJ, MacCallum RM, Maslen G, Dialynas E, Topalis P, et al. VectorBase: an updated bioinformatics resource for invertebrate vectors and other organisms related with human diseases. Nucleic Acids Res. 2015;43 Database issue:D707-13; doi: 10.1093/nar/gku1117.				312311	OBJECTID
743																		Giraldo-Calderon GI, Emrich SJ, MacCallum RM, Maslen G, Dialynas E, Topalis P, et al. VectorBase: an updated bioinformatics resource for invertebrate vectors and other organisms related with human diseases. Nucleic Acids Res. 2015;43 Database issue:D707-13; doi: 10.1093/nar/gku1117.				312318	OBJECTID
744																		Giraldo-Calderon GI, Emrich SJ, MacCallum RM, Maslen G, Dialynas E, Topalis P, et al. VectorBase: an updated bioinformatics resource for invertebrate vectors and other organisms related with human diseases. Nucleic Acids Res. 2015;43 Database issue:D707-13; doi: 10.1093/nar/gku1117.				312324	OBJECTID
745																		Giraldo-Calderon GI, Emrich SJ, MacCallum RM, Maslen G, Dialynas E, Topalis P, et al. VectorBase: an updated bioinformatics resource for invertebrate vectors and other organisms related with human diseases. Nucleic Acids Res. 2015;43 Database issue:D707-13; doi: 10.1093/nar/gku1117.				312329	OBJECTID
746																		Giraldo-Calderon GI, Emrich SJ, MacCallum RM, Maslen G, Dialynas E, Topalis P, et al. VectorBase: an updated bioinformatics resource for invertebrate vectors and other organisms related with human diseases. Nucleic Acids Res. 2015;43 Database issue:D707-13; doi: 10.1093/nar/gku1117.				312333	OBJECTID
747																		Giraldo-Calderon GI, Emrich SJ, MacCallum RM, Maslen G, Dialynas E, Topalis P, et al. VectorBase: an updated bioinformatics resource for invertebrate vectors and other organisms related with human diseases. Nucleic Acids Res. 2015;43 Database issue:D707-13; doi: 10.1093/nar/gku1117.				312338	OBJECTID
748																		Giraldo-Calderon GI, Emrich SJ, MacCallum RM, Maslen G, Dialynas E, Topalis P, et al. VectorBase: an updated bioinformatics resource for invertebrate vectors and other organisms related with human diseases. Nucleic Acids Res. 2015;43 Database issue:D707-13; doi: 10.1093/nar/gku1117.				312342	OBJECTID
749																		Giraldo-Calderon GI, Emrich SJ, MacCallum RM, Maslen G, Dialynas E, Topalis P, et al. VectorBase: an updated bioinformatics resource for invertebrate vectors and other organisms related with human diseases. Nucleic Acids Res. 2015;43 Database issue:D707-13; doi: 10.1093/nar/gku1117.				312347	OBJECTID
750																		Giraldo-Calderon GI, Emrich SJ, MacCallum RM, Maslen G, Dialynas E, Topalis P, et al. VectorBase: an updated bioinformatics resource for invertebrate vectors and other organisms related with human diseases. Nucleic Acids Res. 2015;43 Database issue:D707-13; doi: 10.1093/nar/gku1117.				312354	OBJECTID
751																		Giraldo-Calderon GI, Emrich SJ, MacCallum RM, Maslen G, Dialynas E, Topalis P, et al. VectorBase: an updated bioinformatics resource for invertebrate vectors and other organisms related with human diseases. Nucleic Acids Res. 2015;43 Database issue:D707-13; doi: 10.1093/nar/gku1117.				312358	OBJECTID
752																		Giraldo-Calderon GI, Emrich SJ, MacCallum RM, Maslen G, Dialynas E, Topalis P, et al. VectorBase: an updated bioinformatics resource for invertebrate vectors and other organisms related with human diseases. Nucleic Acids Res. 2015;43 Database issue:D707-13; doi: 10.1093/nar/gku1117.				312362	OBJECTID
753																		Giraldo-Calderon GI, Emrich SJ, MacCallum RM, Maslen G, Dialynas E, Topalis P, et al. VectorBase: an updated bioinformatics resource for invertebrate vectors and other organisms related with human diseases. Nucleic Acids Res. 2015;43 Database issue:D707-13; doi: 10.1093/nar/gku1117.				312366	OBJECTID
754																		Giraldo-Calderon GI, Emrich SJ, MacCallum RM, Maslen G, Dialynas E, Topalis P, et al. VectorBase: an updated bioinformatics resource for invertebrate vectors and other organisms related with human diseases. Nucleic Acids Res. 2015;43 Database issue:D707-13; doi: 10.1093/nar/gku1117.				312372	OBJECTID
755																		Giraldo-Calderon GI, Emrich SJ, MacCallum RM, Maslen G, Dialynas E, Topalis P, et al. VectorBase: an updated bioinformatics resource for invertebrate vectors and other organisms related with human diseases. Nucleic Acids Res. 2015;43 Database issue:D707-13; doi: 10.1093/nar/gku1117.				312378	OBJECTID
756																		Giraldo-Calderon GI, Emrich SJ, MacCallum RM, Maslen G, Dialynas E, Topalis P, et al. VectorBase: an updated bioinformatics resource for invertebrate vectors and other organisms related with human diseases. Nucleic Acids Res. 2015;43 Database issue:D707-13; doi: 10.1093/nar/gku1117.				312384	OBJECTID
757																		Giraldo-Calderon GI, Emrich SJ, MacCallum RM, Maslen G, Dialynas E, Topalis P, et al. VectorBase: an updated bioinformatics resource for invertebrate vectors and other organisms related with human diseases. Nucleic Acids Res. 2015;43 Database issue:D707-13; doi: 10.1093/nar/gku1117.				312394	OBJECTID
758																		Giraldo-Calderon GI, Emrich SJ, MacCallum RM, Maslen G, Dialynas E, Topalis P, et al. VectorBase: an updated bioinformatics resource for invertebrate vectors and other organisms related with human diseases. Nucleic Acids Res. 2015;43 Database issue:D707-13; doi: 10.1093/nar/gku1117.				312398	OBJECTID
759																		Giraldo-Calderon GI, Emrich SJ, MacCallum RM, Maslen G, Dialynas E, Topalis P, et al. VectorBase: an updated bioinformatics resource for invertebrate vectors and other organisms related with human diseases. Nucleic Acids Res. 2015;43 Database issue:D707-13; doi: 10.1093/nar/gku1117.				312402	OBJECTID
760																		Giraldo-Calderon GI, Emrich SJ, MacCallum RM, Maslen G, Dialynas E, Topalis P, et al. VectorBase: an updated bioinformatics resource for invertebrate vectors and other organisms related with human diseases. Nucleic Acids Res. 2015;43 Database issue:D707-13; doi: 10.1093/nar/gku1117.				312405	OBJECTID
761																		Giraldo-Calderon GI, Emrich SJ, MacCallum RM, Maslen G, Dialynas E, Topalis P, et al. VectorBase: an updated bioinformatics resource for invertebrate vectors and other organisms related with human diseases. Nucleic Acids Res. 2015;43 Database issue:D707-13; doi: 10.1093/nar/gku1117.				312408	OBJECTID
762																		Giraldo-Calderon GI, Emrich SJ, MacCallum RM, Maslen G, Dialynas E, Topalis P, et al. VectorBase: an updated bioinformatics resource for invertebrate vectors and other organisms related with human diseases. Nucleic Acids Res. 2015;43 Database issue:D707-13; doi: 10.1093/nar/gku1117.				312411	OBJECTID
763																		Giraldo-Calderon GI, Emrich SJ, MacCallum RM, Maslen G, Dialynas E, Topalis P, et al. VectorBase: an updated bioinformatics resource for invertebrate vectors and other organisms related with human diseases. Nucleic Acids Res. 2015;43 Database issue:D707-13; doi: 10.1093/nar/gku1117.				312419	OBJECTID
764																		Giraldo-Calderon GI, Emrich SJ, MacCallum RM, Maslen G, Dialynas E, Topalis P, et al. VectorBase: an updated bioinformatics resource for invertebrate vectors and other organisms related with human diseases. Nucleic Acids Res. 2015;43 Database issue:D707-13; doi: 10.1093/nar/gku1117.				312423	OBJECTID
765																		Giraldo-Calderon GI, Emrich SJ, MacCallum RM, Maslen G, Dialynas E, Topalis P, et al. VectorBase: an updated bioinformatics resource for invertebrate vectors and other organisms related with human diseases. Nucleic Acids Res. 2015;43 Database issue:D707-13; doi: 10.1093/nar/gku1117.				312429	OBJECTID
766																		Giraldo-Calderon GI, Emrich SJ, MacCallum RM, Maslen G, Dialynas E, Topalis P, et al. VectorBase: an updated bioinformatics resource for invertebrate vectors and other organisms related with human diseases. Nucleic Acids Res. 2015;43 Database issue:D707-13; doi: 10.1093/nar/gku1117.				312435	OBJECTID
767																		Giraldo-Calderon GI, Emrich SJ, MacCallum RM, Maslen G, Dialynas E, Topalis P, et al. VectorBase: an updated bioinformatics resource for invertebrate vectors and other organisms related with human diseases. Nucleic Acids Res. 2015;43 Database issue:D707-13; doi: 10.1093/nar/gku1117.				312439	OBJECTID
768																		Giraldo-Calderon GI, Emrich SJ, MacCallum RM, Maslen G, Dialynas E, Topalis P, et al. VectorBase: an updated bioinformatics resource for invertebrate vectors and other organisms related with human diseases. Nucleic Acids Res. 2015;43 Database issue:D707-13; doi: 10.1093/nar/gku1117.				312442	OBJECTID
769																		Giraldo-Calderon GI, Emrich SJ, MacCallum RM, Maslen G, Dialynas E, Topalis P, et al. VectorBase: an updated bioinformatics resource for invertebrate vectors and other organisms related with human diseases. Nucleic Acids Res. 2015;43 Database issue:D707-13; doi: 10.1093/nar/gku1117.				312445	OBJECTID
770																		Giraldo-Calderon GI, Emrich SJ, MacCallum RM, Maslen G, Dialynas E, Topalis P, et al. VectorBase: an updated bioinformatics resource for invertebrate vectors and other organisms related with human diseases. Nucleic Acids Res. 2015;43 Database issue:D707-13; doi: 10.1093/nar/gku1117.				312450	OBJECTID
771																		Giraldo-Calderon GI, Emrich SJ, MacCallum RM, Maslen G, Dialynas E, Topalis P, et al. VectorBase: an updated bioinformatics resource for invertebrate vectors and other organisms related with human diseases. Nucleic Acids Res. 2015;43 Database issue:D707-13; doi: 10.1093/nar/gku1117.				312454	OBJECTID
772																		Giraldo-Calderon GI, Emrich SJ, MacCallum RM, Maslen G, Dialynas E, Topalis P, et al. VectorBase: an updated bioinformatics resource for invertebrate vectors and other organisms related with human diseases. Nucleic Acids Res. 2015;43 Database issue:D707-13; doi: 10.1093/nar/gku1117.				312459	OBJECTID
773																		Giraldo-Calderon GI, Emrich SJ, MacCallum RM, Maslen G, Dialynas E, Topalis P, et al. VectorBase: an updated bioinformatics resource for invertebrate vectors and other organisms related with human diseases. Nucleic Acids Res. 2015;43 Database issue:D707-13; doi: 10.1093/nar/gku1117.				312465	OBJECTID
774																		Giraldo-Calderon GI, Emrich SJ, MacCallum RM, Maslen G, Dialynas E, Topalis P, et al. VectorBase: an updated bioinformatics resource for invertebrate vectors and other organisms related with human diseases. Nucleic Acids Res. 2015;43 Database issue:D707-13; doi: 10.1093/nar/gku1117.				312468	OBJECTID
775																		Giraldo-Calderon GI, Emrich SJ, MacCallum RM, Maslen G, Dialynas E, Topalis P, et al. VectorBase: an updated bioinformatics resource for invertebrate vectors and other organisms related with human diseases. Nucleic Acids Res. 2015;43 Database issue:D707-13; doi: 10.1093/nar/gku1117.				312472	OBJECTID
776																		Giraldo-Calderon GI, Emrich SJ, MacCallum RM, Maslen G, Dialynas E, Topalis P, et al. VectorBase: an updated bioinformatics resource for invertebrate vectors and other organisms related with human diseases. Nucleic Acids Res. 2015;43 Database issue:D707-13; doi: 10.1093/nar/gku1117.				312476	OBJECTID
777																		Giraldo-Calderon GI, Emrich SJ, MacCallum RM, Maslen G, Dialynas E, Topalis P, et al. VectorBase: an updated bioinformatics resource for invertebrate vectors and other organisms related with human diseases. Nucleic Acids Res. 2015;43 Database issue:D707-13; doi: 10.1093/nar/gku1117.				312478	OBJECTID
778																		Giraldo-Calderon GI, Emrich SJ, MacCallum RM, Maslen G, Dialynas E, Topalis P, et al. VectorBase: an updated bioinformatics resource for invertebrate vectors and other organisms related with human diseases. Nucleic Acids Res. 2015;43 Database issue:D707-13; doi: 10.1093/nar/gku1117.				312481	OBJECTID
779																		Giraldo-Calderon GI, Emrich SJ, MacCallum RM, Maslen G, Dialynas E, Topalis P, et al. VectorBase: an updated bioinformatics resource for invertebrate vectors and other organisms related with human diseases. Nucleic Acids Res. 2015;43 Database issue:D707-13; doi: 10.1093/nar/gku1117.				312483	OBJECTID
780																		Giraldo-Calderon GI, Emrich SJ, MacCallum RM, Maslen G, Dialynas E, Topalis P, et al. VectorBase: an updated bioinformatics resource for invertebrate vectors and other organisms related with human diseases. Nucleic Acids Res. 2015;43 Database issue:D707-13; doi: 10.1093/nar/gku1117.				312485	OBJECTID
781																		Giraldo-Calderon GI, Emrich SJ, MacCallum RM, Maslen G, Dialynas E, Topalis P, et al. VectorBase: an updated bioinformatics resource for invertebrate vectors and other organisms related with human diseases. Nucleic Acids Res. 2015;43 Database issue:D707-13; doi: 10.1093/nar/gku1117.				312491	OBJECTID
782																		Giraldo-Calderon GI, Emrich SJ, MacCallum RM, Maslen G, Dialynas E, Topalis P, et al. VectorBase: an updated bioinformatics resource for invertebrate vectors and other organisms related with human diseases. Nucleic Acids Res. 2015;43 Database issue:D707-13; doi: 10.1093/nar/gku1117.				312496	OBJECTID
783																		Giraldo-Calderon GI, Emrich SJ, MacCallum RM, Maslen G, Dialynas E, Topalis P, et al. VectorBase: an updated bioinformatics resource for invertebrate vectors and other organisms related with human diseases. Nucleic Acids Res. 2015;43 Database issue:D707-13; doi: 10.1093/nar/gku1117.				312507	OBJECTID
784																		Giraldo-Calderon GI, Emrich SJ, MacCallum RM, Maslen G, Dialynas E, Topalis P, et al. VectorBase: an updated bioinformatics resource for invertebrate vectors and other organisms related with human diseases. Nucleic Acids Res. 2015;43 Database issue:D707-13; doi: 10.1093/nar/gku1117.				312511	OBJECTID
785																		Giraldo-Calderon GI, Emrich SJ, MacCallum RM, Maslen G, Dialynas E, Topalis P, et al. VectorBase: an updated bioinformatics resource for invertebrate vectors and other organisms related with human diseases. Nucleic Acids Res. 2015;43 Database issue:D707-13; doi: 10.1093/nar/gku1117.				312515	OBJECTID
786																		Giraldo-Calderon GI, Emrich SJ, MacCallum RM, Maslen G, Dialynas E, Topalis P, et al. VectorBase: an updated bioinformatics resource for invertebrate vectors and other organisms related with human diseases. Nucleic Acids Res. 2015;43 Database issue:D707-13; doi: 10.1093/nar/gku1117.				312518	OBJECTID
787																		Giraldo-Calderon GI, Emrich SJ, MacCallum RM, Maslen G, Dialynas E, Topalis P, et al. VectorBase: an updated bioinformatics resource for invertebrate vectors and other organisms related with human diseases. Nucleic Acids Res. 2015;43 Database issue:D707-13; doi: 10.1093/nar/gku1117.				312521	OBJECTID
788																		Giraldo-Calderon GI, Emrich SJ, MacCallum RM, Maslen G, Dialynas E, Topalis P, et al. VectorBase: an updated bioinformatics resource for invertebrate vectors and other organisms related with human diseases. Nucleic Acids Res. 2015;43 Database issue:D707-13; doi: 10.1093/nar/gku1117.				312529	OBJECTID
789																		Giraldo-Calderon GI, Emrich SJ, MacCallum RM, Maslen G, Dialynas E, Topalis P, et al. VectorBase: an updated bioinformatics resource for invertebrate vectors and other organisms related with human diseases. Nucleic Acids Res. 2015;43 Database issue:D707-13; doi: 10.1093/nar/gku1117.				312533	OBJECTID
790																		Giraldo-Calderon GI, Emrich SJ, MacCallum RM, Maslen G, Dialynas E, Topalis P, et al. VectorBase: an updated bioinformatics resource for invertebrate vectors and other organisms related with human diseases. Nucleic Acids Res. 2015;43 Database issue:D707-13; doi: 10.1093/nar/gku1117.				312537	OBJECTID
791																		Giraldo-Calderon GI, Emrich SJ, MacCallum RM, Maslen G, Dialynas E, Topalis P, et al. VectorBase: an updated bioinformatics resource for invertebrate vectors and other organisms related with human diseases. Nucleic Acids Res. 2015;43 Database issue:D707-13; doi: 10.1093/nar/gku1117.				312541	OBJECTID
792																		Giraldo-Calderon GI, Emrich SJ, MacCallum RM, Maslen G, Dialynas E, Topalis P, et al. VectorBase: an updated bioinformatics resource for invertebrate vectors and other organisms related with human diseases. Nucleic Acids Res. 2015;43 Database issue:D707-13; doi: 10.1093/nar/gku1117.				312544	OBJECTID
793																		Giraldo-Calderon GI, Emrich SJ, MacCallum RM, Maslen G, Dialynas E, Topalis P, et al. VectorBase: an updated bioinformatics resource for invertebrate vectors and other organisms related with human diseases. Nucleic Acids Res. 2015;43 Database issue:D707-13; doi: 10.1093/nar/gku1117.				312549	OBJECTID
794																		Giraldo-Calderon GI, Emrich SJ, MacCallum RM, Maslen G, Dialynas E, Topalis P, et al. VectorBase: an updated bioinformatics resource for invertebrate vectors and other organisms related with human diseases. Nucleic Acids Res. 2015;43 Database issue:D707-13; doi: 10.1093/nar/gku1117.				312554	OBJECTID
795																		Giraldo-Calderon GI, Emrich SJ, MacCallum RM, Maslen G, Dialynas E, Topalis P, et al. VectorBase: an updated bioinformatics resource for invertebrate vectors and other organisms related with human diseases. Nucleic Acids Res. 2015;43 Database issue:D707-13; doi: 10.1093/nar/gku1117.				312561	OBJECTID
796																		Giraldo-Calderon GI, Emrich SJ, MacCallum RM, Maslen G, Dialynas E, Topalis P, et al. VectorBase: an updated bioinformatics resource for invertebrate vectors and other organisms related with human diseases. Nucleic Acids Res. 2015;43 Database issue:D707-13; doi: 10.1093/nar/gku1117.				312566	OBJECTID
797																		Giraldo-Calderon GI, Emrich SJ, MacCallum RM, Maslen G, Dialynas E, Topalis P, et al. VectorBase: an updated bioinformatics resource for invertebrate vectors and other organisms related with human diseases. Nucleic Acids Res. 2015;43 Database issue:D707-13; doi: 10.1093/nar/gku1117.				312568	OBJECTID
798																		Giraldo-Calderon GI, Emrich SJ, MacCallum RM, Maslen G, Dialynas E, Topalis P, et al. VectorBase: an updated bioinformatics resource for invertebrate vectors and other organisms related with human diseases. Nucleic Acids Res. 2015;43 Database issue:D707-13; doi: 10.1093/nar/gku1117.				312571	OBJECTID
799																		Giraldo-Calderon GI, Emrich SJ, MacCallum RM, Maslen G, Dialynas E, Topalis P, et al. VectorBase: an updated bioinformatics resource for invertebrate vectors and other organisms related with human diseases. Nucleic Acids Res. 2015;43 Database issue:D707-13; doi: 10.1093/nar/gku1117.				312574	OBJECTID
800																		Giraldo-Calderon GI, Emrich SJ, MacCallum RM, Maslen G, Dialynas E, Topalis P, et al. VectorBase: an updated bioinformatics resource for invertebrate vectors and other organisms related with human diseases. Nucleic Acids Res. 2015;43 Database issue:D707-13; doi: 10.1093/nar/gku1117.				312582	OBJECTID
801																		Giraldo-Calderon GI, Emrich SJ, MacCallum RM, Maslen G, Dialynas E, Topalis P, et al. VectorBase: an updated bioinformatics resource for invertebrate vectors and other organisms related with human diseases. Nucleic Acids Res. 2015;43 Database issue:D707-13; doi: 10.1093/nar/gku1117.				312586	OBJECTID
802																		Giraldo-Calderon GI, Emrich SJ, MacCallum RM, Maslen G, Dialynas E, Topalis P, et al. VectorBase: an updated bioinformatics resource for invertebrate vectors and other organisms related with human diseases. Nucleic Acids Res. 2015;43 Database issue:D707-13; doi: 10.1093/nar/gku1117.				312589	OBJECTID
803																		Giraldo-Calderon GI, Emrich SJ, MacCallum RM, Maslen G, Dialynas E, Topalis P, et al. VectorBase: an updated bioinformatics resource for invertebrate vectors and other organisms related with human diseases. Nucleic Acids Res. 2015;43 Database issue:D707-13; doi: 10.1093/nar/gku1117.				312593	OBJECTID
804																		Giraldo-Calderon GI, Emrich SJ, MacCallum RM, Maslen G, Dialynas E, Topalis P, et al. VectorBase: an updated bioinformatics resource for invertebrate vectors and other organisms related with human diseases. Nucleic Acids Res. 2015;43 Database issue:D707-13; doi: 10.1093/nar/gku1117.				312596	OBJECTID
805																		Giraldo-Calderon GI, Emrich SJ, MacCallum RM, Maslen G, Dialynas E, Topalis P, et al. VectorBase: an updated bioinformatics resource for invertebrate vectors and other organisms related with human diseases. Nucleic Acids Res. 2015;43 Database issue:D707-13; doi: 10.1093/nar/gku1117.				312621	OBJECTID
806																		Giraldo-Calderon GI, Emrich SJ, MacCallum RM, Maslen G, Dialynas E, Topalis P, et al. VectorBase: an updated bioinformatics resource for invertebrate vectors and other organisms related with human diseases. Nucleic Acids Res. 2015;43 Database issue:D707-13; doi: 10.1093/nar/gku1117.				312624	OBJECTID
807																		Giraldo-Calderon GI, Emrich SJ, MacCallum RM, Maslen G, Dialynas E, Topalis P, et al. VectorBase: an updated bioinformatics resource for invertebrate vectors and other organisms related with human diseases. Nucleic Acids Res. 2015;43 Database issue:D707-13; doi: 10.1093/nar/gku1117.				312628	OBJECTID
808																		Giraldo-Calderon GI, Emrich SJ, MacCallum RM, Maslen G, Dialynas E, Topalis P, et al. VectorBase: an updated bioinformatics resource for invertebrate vectors and other organisms related with human diseases. Nucleic Acids Res. 2015;43 Database issue:D707-13; doi: 10.1093/nar/gku1117.				312633	OBJECTID
809																		Giraldo-Calderon GI, Emrich SJ, MacCallum RM, Maslen G, Dialynas E, Topalis P, et al. VectorBase: an updated bioinformatics resource for invertebrate vectors and other organisms related with human diseases. Nucleic Acids Res. 2015;43 Database issue:D707-13; doi: 10.1093/nar/gku1117.				312635	OBJECTID
810																		Giraldo-Calderon GI, Emrich SJ, MacCallum RM, Maslen G, Dialynas E, Topalis P, et al. VectorBase: an updated bioinformatics resource for invertebrate vectors and other organisms related with human diseases. Nucleic Acids Res. 2015;43 Database issue:D707-13; doi: 10.1093/nar/gku1117.				312638	OBJECTID
811																		Giraldo-Calderon GI, Emrich SJ, MacCallum RM, Maslen G, Dialynas E, Topalis P, et al. VectorBase: an updated bioinformatics resource for invertebrate vectors and other organisms related with human diseases. Nucleic Acids Res. 2015;43 Database issue:D707-13; doi: 10.1093/nar/gku1117.				312641	OBJECTID
812																		Giraldo-Calderon GI, Emrich SJ, MacCallum RM, Maslen G, Dialynas E, Topalis P, et al. VectorBase: an updated bioinformatics resource for invertebrate vectors and other organisms related with human diseases. Nucleic Acids Res. 2015;43 Database issue:D707-13; doi: 10.1093/nar/gku1117.				313403	OBJECTID
813																		Giraldo-Calderon GI, Emrich SJ, MacCallum RM, Maslen G, Dialynas E, Topalis P, et al. VectorBase: an updated bioinformatics resource for invertebrate vectors and other organisms related with human diseases. Nucleic Acids Res. 2015;43 Database issue:D707-13; doi: 10.1093/nar/gku1117.				313462	OBJECTID
814																		Giraldo-Calderon GI, Emrich SJ, MacCallum RM, Maslen G, Dialynas E, Topalis P, et al. VectorBase: an updated bioinformatics resource for invertebrate vectors and other organisms related with human diseases. Nucleic Acids Res. 2015;43 Database issue:D707-13; doi: 10.1093/nar/gku1117.				313499	OBJECTID
815																		Giraldo-Calderon GI, Emrich SJ, MacCallum RM, Maslen G, Dialynas E, Topalis P, et al. VectorBase: an updated bioinformatics resource for invertebrate vectors and other organisms related with human diseases. Nucleic Acids Res. 2015;43 Database issue:D707-13; doi: 10.1093/nar/gku1117.				313519	OBJECTID
816																		Giraldo-Calderon GI, Emrich SJ, MacCallum RM, Maslen G, Dialynas E, Topalis P, et al. VectorBase: an updated bioinformatics resource for invertebrate vectors and other organisms related with human diseases. Nucleic Acids Res. 2015;43 Database issue:D707-13; doi: 10.1093/nar/gku1117.				313543	OBJECTID
817																		Giraldo-Calderon GI, Emrich SJ, MacCallum RM, Maslen G, Dialynas E, Topalis P, et al. VectorBase: an updated bioinformatics resource for invertebrate vectors and other organisms related with human diseases. Nucleic Acids Res. 2015;43 Database issue:D707-13; doi: 10.1093/nar/gku1117.				313552	OBJECTID
818																		Giraldo-Calderon GI, Emrich SJ, MacCallum RM, Maslen G, Dialynas E, Topalis P, et al. VectorBase: an updated bioinformatics resource for invertebrate vectors and other organisms related with human diseases. Nucleic Acids Res. 2015;43 Database issue:D707-13; doi: 10.1093/nar/gku1117.				313559	OBJECTID
819																		Giraldo-Calderon GI, Emrich SJ, MacCallum RM, Maslen G, Dialynas E, Topalis P, et al. VectorBase: an updated bioinformatics resource for invertebrate vectors and other organisms related with human diseases. Nucleic Acids Res. 2015;43 Database issue:D707-13; doi: 10.1093/nar/gku1117.				313571	OBJECTID
820																		Giraldo-Calderon GI, Emrich SJ, MacCallum RM, Maslen G, Dialynas E, Topalis P, et al. VectorBase: an updated bioinformatics resource for invertebrate vectors and other organisms related with human diseases. Nucleic Acids Res. 2015;43 Database issue:D707-13; doi: 10.1093/nar/gku1117.				313577	OBJECTID
821																		Giraldo-Calderon GI, Emrich SJ, MacCallum RM, Maslen G, Dialynas E, Topalis P, et al. VectorBase: an updated bioinformatics resource for invertebrate vectors and other organisms related with human diseases. Nucleic Acids Res. 2015;43 Database issue:D707-13; doi: 10.1093/nar/gku1117.				313586	OBJECTID
822																		Giraldo-Calderon GI, Emrich SJ, MacCallum RM, Maslen G, Dialynas E, Topalis P, et al. VectorBase: an updated bioinformatics resource for invertebrate vectors and other organisms related with human diseases. Nucleic Acids Res. 2015;43 Database issue:D707-13; doi: 10.1093/nar/gku1117.				313594	OBJECTID
823																		Giraldo-Calderon GI, Emrich SJ, MacCallum RM, Maslen G, Dialynas E, Topalis P, et al. VectorBase: an updated bioinformatics resource for invertebrate vectors and other organisms related with human diseases. Nucleic Acids Res. 2015;43 Database issue:D707-13; doi: 10.1093/nar/gku1117.				313605	OBJECTID
824																		Giraldo-Calderon GI, Emrich SJ, MacCallum RM, Maslen G, Dialynas E, Topalis P, et al. VectorBase: an updated bioinformatics resource for invertebrate vectors and other organisms related with human diseases. Nucleic Acids Res. 2015;43 Database issue:D707-13; doi: 10.1093/nar/gku1117.				313616	OBJECTID
825																		Giraldo-Calderon GI, Emrich SJ, MacCallum RM, Maslen G, Dialynas E, Topalis P, et al. VectorBase: an updated bioinformatics resource for invertebrate vectors and other organisms related with human diseases. Nucleic Acids Res. 2015;43 Database issue:D707-13; doi: 10.1093/nar/gku1117.				313628	OBJECTID
826																		Giraldo-Calderon GI, Emrich SJ, MacCallum RM, Maslen G, Dialynas E, Topalis P, et al. VectorBase: an updated bioinformatics resource for invertebrate vectors and other organisms related with human diseases. Nucleic Acids Res. 2015;43 Database issue:D707-13; doi: 10.1093/nar/gku1117.				313634	OBJECTID
827																		Giraldo-Calderon GI, Emrich SJ, MacCallum RM, Maslen G, Dialynas E, Topalis P, et al. VectorBase: an updated bioinformatics resource for invertebrate vectors and other organisms related with human diseases. Nucleic Acids Res. 2015;43 Database issue:D707-13; doi: 10.1093/nar/gku1117.				313644	OBJECTID
828																		Giraldo-Calderon GI, Emrich SJ, MacCallum RM, Maslen G, Dialynas E, Topalis P, et al. VectorBase: an updated bioinformatics resource for invertebrate vectors and other organisms related with human diseases. Nucleic Acids Res. 2015;43 Database issue:D707-13; doi: 10.1093/nar/gku1117.				313667	OBJECTID
829																		Giraldo-Calderon GI, Emrich SJ, MacCallum RM, Maslen G, Dialynas E, Topalis P, et al. VectorBase: an updated bioinformatics resource for invertebrate vectors and other organisms related with human diseases. Nucleic Acids Res. 2015;43 Database issue:D707-13; doi: 10.1093/nar/gku1117.				313677	OBJECTID
830																		Giraldo-Calderon GI, Emrich SJ, MacCallum RM, Maslen G, Dialynas E, Topalis P, et al. VectorBase: an updated bioinformatics resource for invertebrate vectors and other organisms related with human diseases. Nucleic Acids Res. 2015;43 Database issue:D707-13; doi: 10.1093/nar/gku1117.				313686	OBJECTID
831																		Giraldo-Calderon GI, Emrich SJ, MacCallum RM, Maslen G, Dialynas E, Topalis P, et al. VectorBase: an updated bioinformatics resource for invertebrate vectors and other organisms related with human diseases. Nucleic Acids Res. 2015;43 Database issue:D707-13; doi: 10.1093/nar/gku1117.				313711	OBJECTID
832																		Giraldo-Calderon GI, Emrich SJ, MacCallum RM, Maslen G, Dialynas E, Topalis P, et al. VectorBase: an updated bioinformatics resource for invertebrate vectors and other organisms related with human diseases. Nucleic Acids Res. 2015;43 Database issue:D707-13; doi: 10.1093/nar/gku1117.				313719	OBJECTID
833																		Giraldo-Calderon GI, Emrich SJ, MacCallum RM, Maslen G, Dialynas E, Topalis P, et al. VectorBase: an updated bioinformatics resource for invertebrate vectors and other organisms related with human diseases. Nucleic Acids Res. 2015;43 Database issue:D707-13; doi: 10.1093/nar/gku1117.				313733	OBJECTID
834																		Giraldo-Calderon GI, Emrich SJ, MacCallum RM, Maslen G, Dialynas E, Topalis P, et al. VectorBase: an updated bioinformatics resource for invertebrate vectors and other organisms related with human diseases. Nucleic Acids Res. 2015;43 Database issue:D707-13; doi: 10.1093/nar/gku1117.				313737	OBJECTID
835																		Giraldo-Calderon GI, Emrich SJ, MacCallum RM, Maslen G, Dialynas E, Topalis P, et al. VectorBase: an updated bioinformatics resource for invertebrate vectors and other organisms related with human diseases. Nucleic Acids Res. 2015;43 Database issue:D707-13; doi: 10.1093/nar/gku1117.				313760	OBJECTID
836																		Giraldo-Calderon GI, Emrich SJ, MacCallum RM, Maslen G, Dialynas E, Topalis P, et al. VectorBase: an updated bioinformatics resource for invertebrate vectors and other organisms related with human diseases. Nucleic Acids Res. 2015;43 Database issue:D707-13; doi: 10.1093/nar/gku1117.				313770	OBJECTID
837																		Giraldo-Calderon GI, Emrich SJ, MacCallum RM, Maslen G, Dialynas E, Topalis P, et al. VectorBase: an updated bioinformatics resource for invertebrate vectors and other organisms related with human diseases. Nucleic Acids Res. 2015;43 Database issue:D707-13; doi: 10.1093/nar/gku1117.				313779	OBJECTID
838																		Giraldo-Calderon GI, Emrich SJ, MacCallum RM, Maslen G, Dialynas E, Topalis P, et al. VectorBase: an updated bioinformatics resource for invertebrate vectors and other organisms related with human diseases. Nucleic Acids Res. 2015;43 Database issue:D707-13; doi: 10.1093/nar/gku1117.				313788	OBJECTID
839																		Giraldo-Calderon GI, Emrich SJ, MacCallum RM, Maslen G, Dialynas E, Topalis P, et al. VectorBase: an updated bioinformatics resource for invertebrate vectors and other organisms related with human diseases. Nucleic Acids Res. 2015;43 Database issue:D707-13; doi: 10.1093/nar/gku1117.				313795	OBJECTID
840																		Giraldo-Calderon GI, Emrich SJ, MacCallum RM, Maslen G, Dialynas E, Topalis P, et al. VectorBase: an updated bioinformatics resource for invertebrate vectors and other organisms related with human diseases. Nucleic Acids Res. 2015;43 Database issue:D707-13; doi: 10.1093/nar/gku1117.				313796	OBJECTID
841																		Giraldo-Calderon GI, Emrich SJ, MacCallum RM, Maslen G, Dialynas E, Topalis P, et al. VectorBase: an updated bioinformatics resource for invertebrate vectors and other organisms related with human diseases. Nucleic Acids Res. 2015;43 Database issue:D707-13; doi: 10.1093/nar/gku1117.				313805	OBJECTID
842																		Giraldo-Calderon GI, Emrich SJ, MacCallum RM, Maslen G, Dialynas E, Topalis P, et al. VectorBase: an updated bioinformatics resource for invertebrate vectors and other organisms related with human diseases. Nucleic Acids Res. 2015;43 Database issue:D707-13; doi: 10.1093/nar/gku1117.				313813	OBJECTID
843																		Giraldo-Calderon GI, Emrich SJ, MacCallum RM, Maslen G, Dialynas E, Topalis P, et al. VectorBase: an updated bioinformatics resource for invertebrate vectors and other organisms related with human diseases. Nucleic Acids Res. 2015;43 Database issue:D707-13; doi: 10.1093/nar/gku1117.				313823	OBJECTID
844																		Giraldo-Calderon GI, Emrich SJ, MacCallum RM, Maslen G, Dialynas E, Topalis P, et al. VectorBase: an updated bioinformatics resource for invertebrate vectors and other organisms related with human diseases. Nucleic Acids Res. 2015;43 Database issue:D707-13; doi: 10.1093/nar/gku1117.				313834	OBJECTID
845																		Giraldo-Calderon GI, Emrich SJ, MacCallum RM, Maslen G, Dialynas E, Topalis P, et al. VectorBase: an updated bioinformatics resource for invertebrate vectors and other organisms related with human diseases. Nucleic Acids Res. 2015;43 Database issue:D707-13; doi: 10.1093/nar/gku1117.				313843	OBJECTID
846																		Giraldo-Calderon GI, Emrich SJ, MacCallum RM, Maslen G, Dialynas E, Topalis P, et al. VectorBase: an updated bioinformatics resource for invertebrate vectors and other organisms related with human diseases. Nucleic Acids Res. 2015;43 Database issue:D707-13; doi: 10.1093/nar/gku1117.				313851	OBJECTID
847																		Giraldo-Calderon GI, Emrich SJ, MacCallum RM, Maslen G, Dialynas E, Topalis P, et al. VectorBase: an updated bioinformatics resource for invertebrate vectors and other organisms related with human diseases. Nucleic Acids Res. 2015;43 Database issue:D707-13; doi: 10.1093/nar/gku1117.				313857	OBJECTID
848																		Giraldo-Calderon GI, Emrich SJ, MacCallum RM, Maslen G, Dialynas E, Topalis P, et al. VectorBase: an updated bioinformatics resource for invertebrate vectors and other organisms related with human diseases. Nucleic Acids Res. 2015;43 Database issue:D707-13; doi: 10.1093/nar/gku1117.				313879	OBJECTID
849																		Giraldo-Calderon GI, Emrich SJ, MacCallum RM, Maslen G, Dialynas E, Topalis P, et al. VectorBase: an updated bioinformatics resource for invertebrate vectors and other organisms related with human diseases. Nucleic Acids Res. 2015;43 Database issue:D707-13; doi: 10.1093/nar/gku1117.				313887	OBJECTID
850																		Giraldo-Calderon GI, Emrich SJ, MacCallum RM, Maslen G, Dialynas E, Topalis P, et al. VectorBase: an updated bioinformatics resource for invertebrate vectors and other organisms related with human diseases. Nucleic Acids Res. 2015;43 Database issue:D707-13; doi: 10.1093/nar/gku1117.				313907	OBJECTID
851																		Giraldo-Calderon GI, Emrich SJ, MacCallum RM, Maslen G, Dialynas E, Topalis P, et al. VectorBase: an updated bioinformatics resource for invertebrate vectors and other organisms related with human diseases. Nucleic Acids Res. 2015;43 Database issue:D707-13; doi: 10.1093/nar/gku1117.				313915	OBJECTID
852																		Giraldo-Calderon GI, Emrich SJ, MacCallum RM, Maslen G, Dialynas E, Topalis P, et al. VectorBase: an updated bioinformatics resource for invertebrate vectors and other organisms related with human diseases. Nucleic Acids Res. 2015;43 Database issue:D707-13; doi: 10.1093/nar/gku1117.				313921	OBJECTID
853																		Giraldo-Calderon GI, Emrich SJ, MacCallum RM, Maslen G, Dialynas E, Topalis P, et al. VectorBase: an updated bioinformatics resource for invertebrate vectors and other organisms related with human diseases. Nucleic Acids Res. 2015;43 Database issue:D707-13; doi: 10.1093/nar/gku1117.				313929	OBJECTID
854																		Giraldo-Calderon GI, Emrich SJ, MacCallum RM, Maslen G, Dialynas E, Topalis P, et al. VectorBase: an updated bioinformatics resource for invertebrate vectors and other organisms related with human diseases. Nucleic Acids Res. 2015;43 Database issue:D707-13; doi: 10.1093/nar/gku1117.				313945	OBJECTID
855																		Giraldo-Calderon GI, Emrich SJ, MacCallum RM, Maslen G, Dialynas E, Topalis P, et al. VectorBase: an updated bioinformatics resource for invertebrate vectors and other organisms related with human diseases. Nucleic Acids Res. 2015;43 Database issue:D707-13; doi: 10.1093/nar/gku1117.				313954	OBJECTID
856																		Giraldo-Calderon GI, Emrich SJ, MacCallum RM, Maslen G, Dialynas E, Topalis P, et al. VectorBase: an updated bioinformatics resource for invertebrate vectors and other organisms related with human diseases. Nucleic Acids Res. 2015;43 Database issue:D707-13; doi: 10.1093/nar/gku1117.				313961	OBJECTID
857																		Giraldo-Calderon GI, Emrich SJ, MacCallum RM, Maslen G, Dialynas E, Topalis P, et al. VectorBase: an updated bioinformatics resource for invertebrate vectors and other organisms related with human diseases. Nucleic Acids Res. 2015;43 Database issue:D707-13; doi: 10.1093/nar/gku1117.				313969	OBJECTID
858																		Giraldo-Calderon GI, Emrich SJ, MacCallum RM, Maslen G, Dialynas E, Topalis P, et al. VectorBase: an updated bioinformatics resource for invertebrate vectors and other organisms related with human diseases. Nucleic Acids Res. 2015;43 Database issue:D707-13; doi: 10.1093/nar/gku1117.				313974	OBJECTID
859																		Giraldo-Calderon GI, Emrich SJ, MacCallum RM, Maslen G, Dialynas E, Topalis P, et al. VectorBase: an updated bioinformatics resource for invertebrate vectors and other organisms related with human diseases. Nucleic Acids Res. 2015;43 Database issue:D707-13; doi: 10.1093/nar/gku1117.				313990	OBJECTID
860																		Giraldo-Calderon GI, Emrich SJ, MacCallum RM, Maslen G, Dialynas E, Topalis P, et al. VectorBase: an updated bioinformatics resource for invertebrate vectors and other organisms related with human diseases. Nucleic Acids Res. 2015;43 Database issue:D707-13; doi: 10.1093/nar/gku1117.				313997	OBJECTID
861																		Giraldo-Calderon GI, Emrich SJ, MacCallum RM, Maslen G, Dialynas E, Topalis P, et al. VectorBase: an updated bioinformatics resource for invertebrate vectors and other organisms related with human diseases. Nucleic Acids Res. 2015;43 Database issue:D707-13; doi: 10.1093/nar/gku1117.				314006	OBJECTID
862																		Giraldo-Calderon GI, Emrich SJ, MacCallum RM, Maslen G, Dialynas E, Topalis P, et al. VectorBase: an updated bioinformatics resource for invertebrate vectors and other organisms related with human diseases. Nucleic Acids Res. 2015;43 Database issue:D707-13; doi: 10.1093/nar/gku1117.				314016	OBJECTID
863																		Giraldo-Calderon GI, Emrich SJ, MacCallum RM, Maslen G, Dialynas E, Topalis P, et al. VectorBase: an updated bioinformatics resource for invertebrate vectors and other organisms related with human diseases. Nucleic Acids Res. 2015;43 Database issue:D707-13; doi: 10.1093/nar/gku1117.				314024	OBJECTID
864																		Giraldo-Calderon GI, Emrich SJ, MacCallum RM, Maslen G, Dialynas E, Topalis P, et al. VectorBase: an updated bioinformatics resource for invertebrate vectors and other organisms related with human diseases. Nucleic Acids Res. 2015;43 Database issue:D707-13; doi: 10.1093/nar/gku1117.				314036	OBJECTID
865																		Giraldo-Calderon GI, Emrich SJ, MacCallum RM, Maslen G, Dialynas E, Topalis P, et al. VectorBase: an updated bioinformatics resource for invertebrate vectors and other organisms related with human diseases. Nucleic Acids Res. 2015;43 Database issue:D707-13; doi: 10.1093/nar/gku1117.				314043	OBJECTID
866																		Giraldo-Calderon GI, Emrich SJ, MacCallum RM, Maslen G, Dialynas E, Topalis P, et al. VectorBase: an updated bioinformatics resource for invertebrate vectors and other organisms related with human diseases. Nucleic Acids Res. 2015;43 Database issue:D707-13; doi: 10.1093/nar/gku1117.				314049	OBJECTID
867																		Giraldo-Calderon GI, Emrich SJ, MacCallum RM, Maslen G, Dialynas E, Topalis P, et al. VectorBase: an updated bioinformatics resource for invertebrate vectors and other organisms related with human diseases. Nucleic Acids Res. 2015;43 Database issue:D707-13; doi: 10.1093/nar/gku1117.				314055	OBJECTID
868																		Giraldo-Calderon GI, Emrich SJ, MacCallum RM, Maslen G, Dialynas E, Topalis P, et al. VectorBase: an updated bioinformatics resource for invertebrate vectors and other organisms related with human diseases. Nucleic Acids Res. 2015;43 Database issue:D707-13; doi: 10.1093/nar/gku1117.				314061	OBJECTID
869																		Giraldo-Calderon GI, Emrich SJ, MacCallum RM, Maslen G, Dialynas E, Topalis P, et al. VectorBase: an updated bioinformatics resource for invertebrate vectors and other organisms related with human diseases. Nucleic Acids Res. 2015;43 Database issue:D707-13; doi: 10.1093/nar/gku1117.				314078	OBJECTID
870																		Giraldo-Calderon GI, Emrich SJ, MacCallum RM, Maslen G, Dialynas E, Topalis P, et al. VectorBase: an updated bioinformatics resource for invertebrate vectors and other organisms related with human diseases. Nucleic Acids Res. 2015;43 Database issue:D707-13; doi: 10.1093/nar/gku1117.				314085	OBJECTID
871																		Giraldo-Calderon GI, Emrich SJ, MacCallum RM, Maslen G, Dialynas E, Topalis P, et al. VectorBase: an updated bioinformatics resource for invertebrate vectors and other organisms related with human diseases. Nucleic Acids Res. 2015;43 Database issue:D707-13; doi: 10.1093/nar/gku1117.				314094	OBJECTID
872																		Giraldo-Calderon GI, Emrich SJ, MacCallum RM, Maslen G, Dialynas E, Topalis P, et al. VectorBase: an updated bioinformatics resource for invertebrate vectors and other organisms related with human diseases. Nucleic Acids Res. 2015;43 Database issue:D707-13; doi: 10.1093/nar/gku1117.				314100	OBJECTID
873																		Giraldo-Calderon GI, Emrich SJ, MacCallum RM, Maslen G, Dialynas E, Topalis P, et al. VectorBase: an updated bioinformatics resource for invertebrate vectors and other organisms related with human diseases. Nucleic Acids Res. 2015;43 Database issue:D707-13; doi: 10.1093/nar/gku1117.				314106	OBJECTID
874																		Giraldo-Calderon GI, Emrich SJ, MacCallum RM, Maslen G, Dialynas E, Topalis P, et al. VectorBase: an updated bioinformatics resource for invertebrate vectors and other organisms related with human diseases. Nucleic Acids Res. 2015;43 Database issue:D707-13; doi: 10.1093/nar/gku1117.				314111	OBJECTID
875																		Giraldo-Calderon GI, Emrich SJ, MacCallum RM, Maslen G, Dialynas E, Topalis P, et al. VectorBase: an updated bioinformatics resource for invertebrate vectors and other organisms related with human diseases. Nucleic Acids Res. 2015;43 Database issue:D707-13; doi: 10.1093/nar/gku1117.				314121	OBJECTID
876																		Giraldo-Calderon GI, Emrich SJ, MacCallum RM, Maslen G, Dialynas E, Topalis P, et al. VectorBase: an updated bioinformatics resource for invertebrate vectors and other organisms related with human diseases. Nucleic Acids Res. 2015;43 Database issue:D707-13; doi: 10.1093/nar/gku1117.				314129	OBJECTID
877																		Giraldo-Calderon GI, Emrich SJ, MacCallum RM, Maslen G, Dialynas E, Topalis P, et al. VectorBase: an updated bioinformatics resource for invertebrate vectors and other organisms related with human diseases. Nucleic Acids Res. 2015;43 Database issue:D707-13; doi: 10.1093/nar/gku1117.				314135	OBJECTID
878																		Giraldo-Calderon GI, Emrich SJ, MacCallum RM, Maslen G, Dialynas E, Topalis P, et al. VectorBase: an updated bioinformatics resource for invertebrate vectors and other organisms related with human diseases. Nucleic Acids Res. 2015;43 Database issue:D707-13; doi: 10.1093/nar/gku1117.				314143	OBJECTID
879																		Giraldo-Calderon GI, Emrich SJ, MacCallum RM, Maslen G, Dialynas E, Topalis P, et al. VectorBase: an updated bioinformatics resource for invertebrate vectors and other organisms related with human diseases. Nucleic Acids Res. 2015;43 Database issue:D707-13; doi: 10.1093/nar/gku1117.				314148	OBJECTID
880																		Giraldo-Calderon GI, Emrich SJ, MacCallum RM, Maslen G, Dialynas E, Topalis P, et al. VectorBase: an updated bioinformatics resource for invertebrate vectors and other organisms related with human diseases. Nucleic Acids Res. 2015;43 Database issue:D707-13; doi: 10.1093/nar/gku1117.				314154	OBJECTID
881																		Giraldo-Calderon GI, Emrich SJ, MacCallum RM, Maslen G, Dialynas E, Topalis P, et al. VectorBase: an updated bioinformatics resource for invertebrate vectors and other organisms related with human diseases. Nucleic Acids Res. 2015;43 Database issue:D707-13; doi: 10.1093/nar/gku1117.				314162	OBJECTID
882																		Giraldo-Calderon GI, Emrich SJ, MacCallum RM, Maslen G, Dialynas E, Topalis P, et al. VectorBase: an updated bioinformatics resource for invertebrate vectors and other organisms related with human diseases. Nucleic Acids Res. 2015;43 Database issue:D707-13; doi: 10.1093/nar/gku1117.				314169	OBJECTID
883																		Giraldo-Calderon GI, Emrich SJ, MacCallum RM, Maslen G, Dialynas E, Topalis P, et al. VectorBase: an updated bioinformatics resource for invertebrate vectors and other organisms related with human diseases. Nucleic Acids Res. 2015;43 Database issue:D707-13; doi: 10.1093/nar/gku1117.				314174	OBJECTID
884																		Giraldo-Calderon GI, Emrich SJ, MacCallum RM, Maslen G, Dialynas E, Topalis P, et al. VectorBase: an updated bioinformatics resource for invertebrate vectors and other organisms related with human diseases. Nucleic Acids Res. 2015;43 Database issue:D707-13; doi: 10.1093/nar/gku1117.				314179	OBJECTID
885																		Giraldo-Calderon GI, Emrich SJ, MacCallum RM, Maslen G, Dialynas E, Topalis P, et al. VectorBase: an updated bioinformatics resource for invertebrate vectors and other organisms related with human diseases. Nucleic Acids Res. 2015;43 Database issue:D707-13; doi: 10.1093/nar/gku1117.				314187	OBJECTID
886																		Giraldo-Calderon GI, Emrich SJ, MacCallum RM, Maslen G, Dialynas E, Topalis P, et al. VectorBase: an updated bioinformatics resource for invertebrate vectors and other organisms related with human diseases. Nucleic Acids Res. 2015;43 Database issue:D707-13; doi: 10.1093/nar/gku1117.				314194	OBJECTID
887																		Giraldo-Calderon GI, Emrich SJ, MacCallum RM, Maslen G, Dialynas E, Topalis P, et al. VectorBase: an updated bioinformatics resource for invertebrate vectors and other organisms related with human diseases. Nucleic Acids Res. 2015;43 Database issue:D707-13; doi: 10.1093/nar/gku1117.				314201	OBJECTID
888																		Giraldo-Calderon GI, Emrich SJ, MacCallum RM, Maslen G, Dialynas E, Topalis P, et al. VectorBase: an updated bioinformatics resource for invertebrate vectors and other organisms related with human diseases. Nucleic Acids Res. 2015;43 Database issue:D707-13; doi: 10.1093/nar/gku1117.				314207	OBJECTID
889																		Giraldo-Calderon GI, Emrich SJ, MacCallum RM, Maslen G, Dialynas E, Topalis P, et al. VectorBase: an updated bioinformatics resource for invertebrate vectors and other organisms related with human diseases. Nucleic Acids Res. 2015;43 Database issue:D707-13; doi: 10.1093/nar/gku1117.				314211	OBJECTID
890																		Giraldo-Calderon GI, Emrich SJ, MacCallum RM, Maslen G, Dialynas E, Topalis P, et al. VectorBase: an updated bioinformatics resource for invertebrate vectors and other organisms related with human diseases. Nucleic Acids Res. 2015;43 Database issue:D707-13; doi: 10.1093/nar/gku1117.				314214	OBJECTID
891																		Giraldo-Calderon GI, Emrich SJ, MacCallum RM, Maslen G, Dialynas E, Topalis P, et al. VectorBase: an updated bioinformatics resource for invertebrate vectors and other organisms related with human diseases. Nucleic Acids Res. 2015;43 Database issue:D707-13; doi: 10.1093/nar/gku1117.				314226	OBJECTID
892																		Giraldo-Calderon GI, Emrich SJ, MacCallum RM, Maslen G, Dialynas E, Topalis P, et al. VectorBase: an updated bioinformatics resource for invertebrate vectors and other organisms related with human diseases. Nucleic Acids Res. 2015;43 Database issue:D707-13; doi: 10.1093/nar/gku1117.				314230	OBJECTID
893																		Giraldo-Calderon GI, Emrich SJ, MacCallum RM, Maslen G, Dialynas E, Topalis P, et al. VectorBase: an updated bioinformatics resource for invertebrate vectors and other organisms related with human diseases. Nucleic Acids Res. 2015;43 Database issue:D707-13; doi: 10.1093/nar/gku1117.				314234	OBJECTID
894																		Giraldo-Calderon GI, Emrich SJ, MacCallum RM, Maslen G, Dialynas E, Topalis P, et al. VectorBase: an updated bioinformatics resource for invertebrate vectors and other organisms related with human diseases. Nucleic Acids Res. 2015;43 Database issue:D707-13; doi: 10.1093/nar/gku1117.				314236	OBJECTID
895																		Giraldo-Calderon GI, Emrich SJ, MacCallum RM, Maslen G, Dialynas E, Topalis P, et al. VectorBase: an updated bioinformatics resource for invertebrate vectors and other organisms related with human diseases. Nucleic Acids Res. 2015;43 Database issue:D707-13; doi: 10.1093/nar/gku1117.				314241	OBJECTID
896																		Giraldo-Calderon GI, Emrich SJ, MacCallum RM, Maslen G, Dialynas E, Topalis P, et al. VectorBase: an updated bioinformatics resource for invertebrate vectors and other organisms related with human diseases. Nucleic Acids Res. 2015;43 Database issue:D707-13; doi: 10.1093/nar/gku1117.				314245	OBJECTID
897																		Giraldo-Calderon GI, Emrich SJ, MacCallum RM, Maslen G, Dialynas E, Topalis P, et al. VectorBase: an updated bioinformatics resource for invertebrate vectors and other organisms related with human diseases. Nucleic Acids Res. 2015;43 Database issue:D707-13; doi: 10.1093/nar/gku1117.				314251	OBJECTID
898																		Giraldo-Calderon GI, Emrich SJ, MacCallum RM, Maslen G, Dialynas E, Topalis P, et al. VectorBase: an updated bioinformatics resource for invertebrate vectors and other organisms related with human diseases. Nucleic Acids Res. 2015;43 Database issue:D707-13; doi: 10.1093/nar/gku1117.				314257	OBJECTID
899																		Giraldo-Calderon GI, Emrich SJ, MacCallum RM, Maslen G, Dialynas E, Topalis P, et al. VectorBase: an updated bioinformatics resource for invertebrate vectors and other organisms related with human diseases. Nucleic Acids Res. 2015;43 Database issue:D707-13; doi: 10.1093/nar/gku1117.				314262	OBJECTID
900																		Giraldo-Calderon GI, Emrich SJ, MacCallum RM, Maslen G, Dialynas E, Topalis P, et al. VectorBase: an updated bioinformatics resource for invertebrate vectors and other organisms related with human diseases. Nucleic Acids Res. 2015;43 Database issue:D707-13; doi: 10.1093/nar/gku1117.				314267	OBJECTID
901																		Giraldo-Calderon GI, Emrich SJ, MacCallum RM, Maslen G, Dialynas E, Topalis P, et al. VectorBase: an updated bioinformatics resource for invertebrate vectors and other organisms related with human diseases. Nucleic Acids Res. 2015;43 Database issue:D707-13; doi: 10.1093/nar/gku1117.				314271	OBJECTID
902																		Giraldo-Calderon GI, Emrich SJ, MacCallum RM, Maslen G, Dialynas E, Topalis P, et al. VectorBase: an updated bioinformatics resource for invertebrate vectors and other organisms related with human diseases. Nucleic Acids Res. 2015;43 Database issue:D707-13; doi: 10.1093/nar/gku1117.				314277	OBJECTID
903																		Giraldo-Calderon GI, Emrich SJ, MacCallum RM, Maslen G, Dialynas E, Topalis P, et al. VectorBase: an updated bioinformatics resource for invertebrate vectors and other organisms related with human diseases. Nucleic Acids Res. 2015;43 Database issue:D707-13; doi: 10.1093/nar/gku1117.				314293	OBJECTID
904																		Giraldo-Calderon GI, Emrich SJ, MacCallum RM, Maslen G, Dialynas E, Topalis P, et al. VectorBase: an updated bioinformatics resource for invertebrate vectors and other organisms related with human diseases. Nucleic Acids Res. 2015;43 Database issue:D707-13; doi: 10.1093/nar/gku1117.				314310	OBJECTID
905																		Giraldo-Calderon GI, Emrich SJ, MacCallum RM, Maslen G, Dialynas E, Topalis P, et al. VectorBase: an updated bioinformatics resource for invertebrate vectors and other organisms related with human diseases. Nucleic Acids Res. 2015;43 Database issue:D707-13; doi: 10.1093/nar/gku1117.				314333	OBJECTID
906																		Giraldo-Calderon GI, Emrich SJ, MacCallum RM, Maslen G, Dialynas E, Topalis P, et al. VectorBase: an updated bioinformatics resource for invertebrate vectors and other organisms related with human diseases. Nucleic Acids Res. 2015;43 Database issue:D707-13; doi: 10.1093/nar/gku1117.				314338	OBJECTID
907																		Giraldo-Calderon GI, Emrich SJ, MacCallum RM, Maslen G, Dialynas E, Topalis P, et al. VectorBase: an updated bioinformatics resource for invertebrate vectors and other organisms related with human diseases. Nucleic Acids Res. 2015;43 Database issue:D707-13; doi: 10.1093/nar/gku1117.				314344	OBJECTID
908																		Giraldo-Calderon GI, Emrich SJ, MacCallum RM, Maslen G, Dialynas E, Topalis P, et al. VectorBase: an updated bioinformatics resource for invertebrate vectors and other organisms related with human diseases. Nucleic Acids Res. 2015;43 Database issue:D707-13; doi: 10.1093/nar/gku1117.				314348	OBJECTID
909																		Giraldo-Calderon GI, Emrich SJ, MacCallum RM, Maslen G, Dialynas E, Topalis P, et al. VectorBase: an updated bioinformatics resource for invertebrate vectors and other organisms related with human diseases. Nucleic Acids Res. 2015;43 Database issue:D707-13; doi: 10.1093/nar/gku1117.				314357	OBJECTID
910																		Giraldo-Calderon GI, Emrich SJ, MacCallum RM, Maslen G, Dialynas E, Topalis P, et al. VectorBase: an updated bioinformatics resource for invertebrate vectors and other organisms related with human diseases. Nucleic Acids Res. 2015;43 Database issue:D707-13; doi: 10.1093/nar/gku1117.				314365	OBJECTID
911																		Giraldo-Calderon GI, Emrich SJ, MacCallum RM, Maslen G, Dialynas E, Topalis P, et al. VectorBase: an updated bioinformatics resource for invertebrate vectors and other organisms related with human diseases. Nucleic Acids Res. 2015;43 Database issue:D707-13; doi: 10.1093/nar/gku1117.				314370	OBJECTID
912																		Giraldo-Calderon GI, Emrich SJ, MacCallum RM, Maslen G, Dialynas E, Topalis P, et al. VectorBase: an updated bioinformatics resource for invertebrate vectors and other organisms related with human diseases. Nucleic Acids Res. 2015;43 Database issue:D707-13; doi: 10.1093/nar/gku1117.				314390	OBJECTID
913																		Giraldo-Calderon GI, Emrich SJ, MacCallum RM, Maslen G, Dialynas E, Topalis P, et al. VectorBase: an updated bioinformatics resource for invertebrate vectors and other organisms related with human diseases. Nucleic Acids Res. 2015;43 Database issue:D707-13; doi: 10.1093/nar/gku1117.				314396	OBJECTID
914																		Giraldo-Calderon GI, Emrich SJ, MacCallum RM, Maslen G, Dialynas E, Topalis P, et al. VectorBase: an updated bioinformatics resource for invertebrate vectors and other organisms related with human diseases. Nucleic Acids Res. 2015;43 Database issue:D707-13; doi: 10.1093/nar/gku1117.				314398	OBJECTID
915																		Giraldo-Calderon GI, Emrich SJ, MacCallum RM, Maslen G, Dialynas E, Topalis P, et al. VectorBase: an updated bioinformatics resource for invertebrate vectors and other organisms related with human diseases. Nucleic Acids Res. 2015;43 Database issue:D707-13; doi: 10.1093/nar/gku1117.				314400	OBJECTID
916																		Giraldo-Calderon GI, Emrich SJ, MacCallum RM, Maslen G, Dialynas E, Topalis P, et al. VectorBase: an updated bioinformatics resource for invertebrate vectors and other organisms related with human diseases. Nucleic Acids Res. 2015;43 Database issue:D707-13; doi: 10.1093/nar/gku1117.				342878	OBJECTID
917																		Giraldo-Calderon GI, Emrich SJ, MacCallum RM, Maslen G, Dialynas E, Topalis P, et al. VectorBase: an updated bioinformatics resource for invertebrate vectors and other organisms related with human diseases. Nucleic Acids Res. 2015;43 Database issue:D707-13; doi: 10.1093/nar/gku1117.				343003	OBJECTID
918																		Giraldo-Calderon GI, Emrich SJ, MacCallum RM, Maslen G, Dialynas E, Topalis P, et al. VectorBase: an updated bioinformatics resource for invertebrate vectors and other organisms related with human diseases. Nucleic Acids Res. 2015;43 Database issue:D707-13; doi: 10.1093/nar/gku1117.				343026	OBJECTID
919																		Giraldo-Calderon GI, Emrich SJ, MacCallum RM, Maslen G, Dialynas E, Topalis P, et al. VectorBase: an updated bioinformatics resource for invertebrate vectors and other organisms related with human diseases. Nucleic Acids Res. 2015;43 Database issue:D707-13; doi: 10.1093/nar/gku1117.				343078	OBJECTID
920																		Giraldo-Calderon GI, Emrich SJ, MacCallum RM, Maslen G, Dialynas E, Topalis P, et al. VectorBase: an updated bioinformatics resource for invertebrate vectors and other organisms related with human diseases. Nucleic Acids Res. 2015;43 Database issue:D707-13; doi: 10.1093/nar/gku1117.				343107	OBJECTID
921																		Giraldo-Calderon GI, Emrich SJ, MacCallum RM, Maslen G, Dialynas E, Topalis P, et al. VectorBase: an updated bioinformatics resource for invertebrate vectors and other organisms related with human diseases. Nucleic Acids Res. 2015;43 Database issue:D707-13; doi: 10.1093/nar/gku1117.				343122	OBJECTID
922																		Giraldo-Calderon GI, Emrich SJ, MacCallum RM, Maslen G, Dialynas E, Topalis P, et al. VectorBase: an updated bioinformatics resource for invertebrate vectors and other organisms related with human diseases. Nucleic Acids Res. 2015;43 Database issue:D707-13; doi: 10.1093/nar/gku1117.				343150	OBJECTID
923																		Giraldo-Calderon GI, Emrich SJ, MacCallum RM, Maslen G, Dialynas E, Topalis P, et al. VectorBase: an updated bioinformatics resource for invertebrate vectors and other organisms related with human diseases. Nucleic Acids Res. 2015;43 Database issue:D707-13; doi: 10.1093/nar/gku1117.				343160	OBJECTID
924																		Giraldo-Calderon GI, Emrich SJ, MacCallum RM, Maslen G, Dialynas E, Topalis P, et al. VectorBase: an updated bioinformatics resource for invertebrate vectors and other organisms related with human diseases. Nucleic Acids Res. 2015;43 Database issue:D707-13; doi: 10.1093/nar/gku1117.				343170	OBJECTID
925																		Giraldo-Calderon GI, Emrich SJ, MacCallum RM, Maslen G, Dialynas E, Topalis P, et al. VectorBase: an updated bioinformatics resource for invertebrate vectors and other organisms related with human diseases. Nucleic Acids Res. 2015;43 Database issue:D707-13; doi: 10.1093/nar/gku1117.				343177	OBJECTID
926																		Giraldo-Calderon GI, Emrich SJ, MacCallum RM, Maslen G, Dialynas E, Topalis P, et al. VectorBase: an updated bioinformatics resource for invertebrate vectors and other organisms related with human diseases. Nucleic Acids Res. 2015;43 Database issue:D707-13; doi: 10.1093/nar/gku1117.				343187	OBJECTID
927																		Giraldo-Calderon GI, Emrich SJ, MacCallum RM, Maslen G, Dialynas E, Topalis P, et al. VectorBase: an updated bioinformatics resource for invertebrate vectors and other organisms related with human diseases. Nucleic Acids Res. 2015;43 Database issue:D707-13; doi: 10.1093/nar/gku1117.				343196	OBJECTID
928																		Giraldo-Calderon GI, Emrich SJ, MacCallum RM, Maslen G, Dialynas E, Topalis P, et al. VectorBase: an updated bioinformatics resource for invertebrate vectors and other organisms related with human diseases. Nucleic Acids Res. 2015;43 Database issue:D707-13; doi: 10.1093/nar/gku1117.				343200	OBJECTID
929																		Giraldo-Calderon GI, Emrich SJ, MacCallum RM, Maslen G, Dialynas E, Topalis P, et al. VectorBase: an updated bioinformatics resource for invertebrate vectors and other organisms related with human diseases. Nucleic Acids Res. 2015;43 Database issue:D707-13; doi: 10.1093/nar/gku1117.				343207	OBJECTID
930																		Giraldo-Calderon GI, Emrich SJ, MacCallum RM, Maslen G, Dialynas E, Topalis P, et al. VectorBase: an updated bioinformatics resource for invertebrate vectors and other organisms related with human diseases. Nucleic Acids Res. 2015;43 Database issue:D707-13; doi: 10.1093/nar/gku1117.				343213	OBJECTID
931																		Giraldo-Calderon GI, Emrich SJ, MacCallum RM, Maslen G, Dialynas E, Topalis P, et al. VectorBase: an updated bioinformatics resource for invertebrate vectors and other organisms related with human diseases. Nucleic Acids Res. 2015;43 Database issue:D707-13; doi: 10.1093/nar/gku1117.				343219	OBJECTID
932																		Giraldo-Calderon GI, Emrich SJ, MacCallum RM, Maslen G, Dialynas E, Topalis P, et al. VectorBase: an updated bioinformatics resource for invertebrate vectors and other organisms related with human diseases. Nucleic Acids Res. 2015;43 Database issue:D707-13; doi: 10.1093/nar/gku1117.				343224	OBJECTID
933																		Giraldo-Calderon GI, Emrich SJ, MacCallum RM, Maslen G, Dialynas E, Topalis P, et al. VectorBase: an updated bioinformatics resource for invertebrate vectors and other organisms related with human diseases. Nucleic Acids Res. 2015;43 Database issue:D707-13; doi: 10.1093/nar/gku1117.				343233	OBJECTID
934																		Giraldo-Calderon GI, Emrich SJ, MacCallum RM, Maslen G, Dialynas E, Topalis P, et al. VectorBase: an updated bioinformatics resource for invertebrate vectors and other organisms related with human diseases. Nucleic Acids Res. 2015;43 Database issue:D707-13; doi: 10.1093/nar/gku1117.				343240	OBJECTID
935																		Giraldo-Calderon GI, Emrich SJ, MacCallum RM, Maslen G, Dialynas E, Topalis P, et al. VectorBase: an updated bioinformatics resource for invertebrate vectors and other organisms related with human diseases. Nucleic Acids Res. 2015;43 Database issue:D707-13; doi: 10.1093/nar/gku1117.				343249	OBJECTID
936																		Giraldo-Calderon GI, Emrich SJ, MacCallum RM, Maslen G, Dialynas E, Topalis P, et al. VectorBase: an updated bioinformatics resource for invertebrate vectors and other organisms related with human diseases. Nucleic Acids Res. 2015;43 Database issue:D707-13; doi: 10.1093/nar/gku1117.				343254	OBJECTID
937																		Giraldo-Calderon GI, Emrich SJ, MacCallum RM, Maslen G, Dialynas E, Topalis P, et al. VectorBase: an updated bioinformatics resource for invertebrate vectors and other organisms related with human diseases. Nucleic Acids Res. 2015;43 Database issue:D707-13; doi: 10.1093/nar/gku1117.				343265	OBJECTID
938																		Giraldo-Calderon GI, Emrich SJ, MacCallum RM, Maslen G, Dialynas E, Topalis P, et al. VectorBase: an updated bioinformatics resource for invertebrate vectors and other organisms related with human diseases. Nucleic Acids Res. 2015;43 Database issue:D707-13; doi: 10.1093/nar/gku1117.				343270	OBJECTID
939																		Giraldo-Calderon GI, Emrich SJ, MacCallum RM, Maslen G, Dialynas E, Topalis P, et al. VectorBase: an updated bioinformatics resource for invertebrate vectors and other organisms related with human diseases. Nucleic Acids Res. 2015;43 Database issue:D707-13; doi: 10.1093/nar/gku1117.				343277	OBJECTID
940																		Giraldo-Calderon GI, Emrich SJ, MacCallum RM, Maslen G, Dialynas E, Topalis P, et al. VectorBase: an updated bioinformatics resource for invertebrate vectors and other organisms related with human diseases. Nucleic Acids Res. 2015;43 Database issue:D707-13; doi: 10.1093/nar/gku1117.				343281	OBJECTID
941																		Giraldo-Calderon GI, Emrich SJ, MacCallum RM, Maslen G, Dialynas E, Topalis P, et al. VectorBase: an updated bioinformatics resource for invertebrate vectors and other organisms related with human diseases. Nucleic Acids Res. 2015;43 Database issue:D707-13; doi: 10.1093/nar/gku1117.				343287	OBJECTID
942																		Giraldo-Calderon GI, Emrich SJ, MacCallum RM, Maslen G, Dialynas E, Topalis P, et al. VectorBase: an updated bioinformatics resource for invertebrate vectors and other organisms related with human diseases. Nucleic Acids Res. 2015;43 Database issue:D707-13; doi: 10.1093/nar/gku1117.				343291	OBJECTID
943																		Giraldo-Calderon GI, Emrich SJ, MacCallum RM, Maslen G, Dialynas E, Topalis P, et al. VectorBase: an updated bioinformatics resource for invertebrate vectors and other organisms related with human diseases. Nucleic Acids Res. 2015;43 Database issue:D707-13; doi: 10.1093/nar/gku1117.				343299	OBJECTID
944																		Giraldo-Calderon GI, Emrich SJ, MacCallum RM, Maslen G, Dialynas E, Topalis P, et al. VectorBase: an updated bioinformatics resource for invertebrate vectors and other organisms related with human diseases. Nucleic Acids Res. 2015;43 Database issue:D707-13; doi: 10.1093/nar/gku1117.				343305	OBJECTID
945																		Giraldo-Calderon GI, Emrich SJ, MacCallum RM, Maslen G, Dialynas E, Topalis P, et al. VectorBase: an updated bioinformatics resource for invertebrate vectors and other organisms related with human diseases. Nucleic Acids Res. 2015;43 Database issue:D707-13; doi: 10.1093/nar/gku1117.				343310	OBJECTID
946																		Giraldo-Calderon GI, Emrich SJ, MacCallum RM, Maslen G, Dialynas E, Topalis P, et al. VectorBase: an updated bioinformatics resource for invertebrate vectors and other organisms related with human diseases. Nucleic Acids Res. 2015;43 Database issue:D707-13; doi: 10.1093/nar/gku1117.				343318	OBJECTID
947																		Giraldo-Calderon GI, Emrich SJ, MacCallum RM, Maslen G, Dialynas E, Topalis P, et al. VectorBase: an updated bioinformatics resource for invertebrate vectors and other organisms related with human diseases. Nucleic Acids Res. 2015;43 Database issue:D707-13; doi: 10.1093/nar/gku1117.				343322	OBJECTID
948																		Giraldo-Calderon GI, Emrich SJ, MacCallum RM, Maslen G, Dialynas E, Topalis P, et al. VectorBase: an updated bioinformatics resource for invertebrate vectors and other organisms related with human diseases. Nucleic Acids Res. 2015;43 Database issue:D707-13; doi: 10.1093/nar/gku1117.				343326	OBJECTID
949																		Giraldo-Calderon GI, Emrich SJ, MacCallum RM, Maslen G, Dialynas E, Topalis P, et al. VectorBase: an updated bioinformatics resource for invertebrate vectors and other organisms related with human diseases. Nucleic Acids Res. 2015;43 Database issue:D707-13; doi: 10.1093/nar/gku1117.				343331	OBJECTID
950																		Giraldo-Calderon GI, Emrich SJ, MacCallum RM, Maslen G, Dialynas E, Topalis P, et al. VectorBase: an updated bioinformatics resource for invertebrate vectors and other organisms related with human diseases. Nucleic Acids Res. 2015;43 Database issue:D707-13; doi: 10.1093/nar/gku1117.				343340	OBJECTID
951																		Giraldo-Calderon GI, Emrich SJ, MacCallum RM, Maslen G, Dialynas E, Topalis P, et al. VectorBase: an updated bioinformatics resource for invertebrate vectors and other organisms related with human diseases. Nucleic Acids Res. 2015;43 Database issue:D707-13; doi: 10.1093/nar/gku1117.				343344	OBJECTID
952																		Giraldo-Calderon GI, Emrich SJ, MacCallum RM, Maslen G, Dialynas E, Topalis P, et al. VectorBase: an updated bioinformatics resource for invertebrate vectors and other organisms related with human diseases. Nucleic Acids Res. 2015;43 Database issue:D707-13; doi: 10.1093/nar/gku1117.				343350	OBJECTID
953																		Giraldo-Calderon GI, Emrich SJ, MacCallum RM, Maslen G, Dialynas E, Topalis P, et al. VectorBase: an updated bioinformatics resource for invertebrate vectors and other organisms related with human diseases. Nucleic Acids Res. 2015;43 Database issue:D707-13; doi: 10.1093/nar/gku1117.				343355	OBJECTID
954																		Giraldo-Calderon GI, Emrich SJ, MacCallum RM, Maslen G, Dialynas E, Topalis P, et al. VectorBase: an updated bioinformatics resource for invertebrate vectors and other organisms related with human diseases. Nucleic Acids Res. 2015;43 Database issue:D707-13; doi: 10.1093/nar/gku1117.				343360	OBJECTID
955																		Giraldo-Calderon GI, Emrich SJ, MacCallum RM, Maslen G, Dialynas E, Topalis P, et al. VectorBase: an updated bioinformatics resource for invertebrate vectors and other organisms related with human diseases. Nucleic Acids Res. 2015;43 Database issue:D707-13; doi: 10.1093/nar/gku1117.				343364	OBJECTID
956																		Giraldo-Calderon GI, Emrich SJ, MacCallum RM, Maslen G, Dialynas E, Topalis P, et al. VectorBase: an updated bioinformatics resource for invertebrate vectors and other organisms related with human diseases. Nucleic Acids Res. 2015;43 Database issue:D707-13; doi: 10.1093/nar/gku1117.				343368	OBJECTID
957																		Giraldo-Calderon GI, Emrich SJ, MacCallum RM, Maslen G, Dialynas E, Topalis P, et al. VectorBase: an updated bioinformatics resource for invertebrate vectors and other organisms related with human diseases. Nucleic Acids Res. 2015;43 Database issue:D707-13; doi: 10.1093/nar/gku1117.				343373	OBJECTID
958																		Giraldo-Calderon GI, Emrich SJ, MacCallum RM, Maslen G, Dialynas E, Topalis P, et al. VectorBase: an updated bioinformatics resource for invertebrate vectors and other organisms related with human diseases. Nucleic Acids Res. 2015;43 Database issue:D707-13; doi: 10.1093/nar/gku1117.				343377	OBJECTID
959																		Giraldo-Calderon GI, Emrich SJ, MacCallum RM, Maslen G, Dialynas E, Topalis P, et al. VectorBase: an updated bioinformatics resource for invertebrate vectors and other organisms related with human diseases. Nucleic Acids Res. 2015;43 Database issue:D707-13; doi: 10.1093/nar/gku1117.				343836	OBJECTID
960																		Giraldo-Calderon GI, Emrich SJ, MacCallum RM, Maslen G, Dialynas E, Topalis P, et al. VectorBase: an updated bioinformatics resource for invertebrate vectors and other organisms related with human diseases. Nucleic Acids Res. 2015;43 Database issue:D707-13; doi: 10.1093/nar/gku1117.				343843	OBJECTID
961																		Giraldo-Calderon GI, Emrich SJ, MacCallum RM, Maslen G, Dialynas E, Topalis P, et al. VectorBase: an updated bioinformatics resource for invertebrate vectors and other organisms related with human diseases. Nucleic Acids Res. 2015;43 Database issue:D707-13; doi: 10.1093/nar/gku1117.				343892	OBJECTID
962																		Giraldo-Calderon GI, Emrich SJ, MacCallum RM, Maslen G, Dialynas E, Topalis P, et al. VectorBase: an updated bioinformatics resource for invertebrate vectors and other organisms related with human diseases. Nucleic Acids Res. 2015;43 Database issue:D707-13; doi: 10.1093/nar/gku1117.				343910	OBJECTID
963																		Giraldo-Calderon GI, Emrich SJ, MacCallum RM, Maslen G, Dialynas E, Topalis P, et al. VectorBase: an updated bioinformatics resource for invertebrate vectors and other organisms related with human diseases. Nucleic Acids Res. 2015;43 Database issue:D707-13; doi: 10.1093/nar/gku1117.				343917	OBJECTID
964																		Giraldo-Calderon GI, Emrich SJ, MacCallum RM, Maslen G, Dialynas E, Topalis P, et al. VectorBase: an updated bioinformatics resource for invertebrate vectors and other organisms related with human diseases. Nucleic Acids Res. 2015;43 Database issue:D707-13; doi: 10.1093/nar/gku1117.				343974	OBJECTID
965																		Giraldo-Calderon GI, Emrich SJ, MacCallum RM, Maslen G, Dialynas E, Topalis P, et al. VectorBase: an updated bioinformatics resource for invertebrate vectors and other organisms related with human diseases. Nucleic Acids Res. 2015;43 Database issue:D707-13; doi: 10.1093/nar/gku1117.				343983	OBJECTID
966																		Giraldo-Calderon GI, Emrich SJ, MacCallum RM, Maslen G, Dialynas E, Topalis P, et al. VectorBase: an updated bioinformatics resource for invertebrate vectors and other organisms related with human diseases. Nucleic Acids Res. 2015;43 Database issue:D707-13; doi: 10.1093/nar/gku1117.				344057	OBJECTID
967																		Giraldo-Calderon GI, Emrich SJ, MacCallum RM, Maslen G, Dialynas E, Topalis P, et al. VectorBase: an updated bioinformatics resource for invertebrate vectors and other organisms related with human diseases. Nucleic Acids Res. 2015;43 Database issue:D707-13; doi: 10.1093/nar/gku1117.				344104	OBJECTID
968																		Giraldo-Calderon GI, Emrich SJ, MacCallum RM, Maslen G, Dialynas E, Topalis P, et al. VectorBase: an updated bioinformatics resource for invertebrate vectors and other organisms related with human diseases. Nucleic Acids Res. 2015;43 Database issue:D707-13; doi: 10.1093/nar/gku1117.				344112	OBJECTID
969																		Giraldo-Calderon GI, Emrich SJ, MacCallum RM, Maslen G, Dialynas E, Topalis P, et al. VectorBase: an updated bioinformatics resource for invertebrate vectors and other organisms related with human diseases. Nucleic Acids Res. 2015;43 Database issue:D707-13; doi: 10.1093/nar/gku1117.				344841	OBJECTID
970																		Giraldo-Calderon GI, Emrich SJ, MacCallum RM, Maslen G, Dialynas E, Topalis P, et al. VectorBase: an updated bioinformatics resource for invertebrate vectors and other organisms related with human diseases. Nucleic Acids Res. 2015;43 Database issue:D707-13; doi: 10.1093/nar/gku1117.				344998	OBJECTID
971																		Giraldo-Calderon GI, Emrich SJ, MacCallum RM, Maslen G, Dialynas E, Topalis P, et al. VectorBase: an updated bioinformatics resource for invertebrate vectors and other organisms related with human diseases. Nucleic Acids Res. 2015;43 Database issue:D707-13; doi: 10.1093/nar/gku1117.				345015	OBJECTID
972																		Giraldo-Calderon GI, Emrich SJ, MacCallum RM, Maslen G, Dialynas E, Topalis P, et al. VectorBase: an updated bioinformatics resource for invertebrate vectors and other organisms related with human diseases. Nucleic Acids Res. 2015;43 Database issue:D707-13; doi: 10.1093/nar/gku1117.				345233	OBJECTID
973																		Giraldo-Calderon GI, Emrich SJ, MacCallum RM, Maslen G, Dialynas E, Topalis P, et al. VectorBase: an updated bioinformatics resource for invertebrate vectors and other organisms related with human diseases. Nucleic Acids Res. 2015;43 Database issue:D707-13; doi: 10.1093/nar/gku1117.				345236	OBJECTID
974																		Giraldo-Calderon GI, Emrich SJ, MacCallum RM, Maslen G, Dialynas E, Topalis P, et al. VectorBase: an updated bioinformatics resource for invertebrate vectors and other organisms related with human diseases. Nucleic Acids Res. 2015;43 Database issue:D707-13; doi: 10.1093/nar/gku1117.				345241	OBJECTID
975																		Giraldo-Calderon GI, Emrich SJ, MacCallum RM, Maslen G, Dialynas E, Topalis P, et al. VectorBase: an updated bioinformatics resource for invertebrate vectors and other organisms related with human diseases. Nucleic Acids Res. 2015;43 Database issue:D707-13; doi: 10.1093/nar/gku1117.				345252	OBJECTID
976																		Giraldo-Calderon GI, Emrich SJ, MacCallum RM, Maslen G, Dialynas E, Topalis P, et al. VectorBase: an updated bioinformatics resource for invertebrate vectors and other organisms related with human diseases. Nucleic Acids Res. 2015;43 Database issue:D707-13; doi: 10.1093/nar/gku1117.				345255	OBJECTID
977																		Giraldo-Calderon GI, Emrich SJ, MacCallum RM, Maslen G, Dialynas E, Topalis P, et al. VectorBase: an updated bioinformatics resource for invertebrate vectors and other organisms related with human diseases. Nucleic Acids Res. 2015;43 Database issue:D707-13; doi: 10.1093/nar/gku1117.				345260	OBJECTID
978																		Giraldo-Calderon GI, Emrich SJ, MacCallum RM, Maslen G, Dialynas E, Topalis P, et al. VectorBase: an updated bioinformatics resource for invertebrate vectors and other organisms related with human diseases. Nucleic Acids Res. 2015;43 Database issue:D707-13; doi: 10.1093/nar/gku1117.				345265	OBJECTID
979																		Giraldo-Calderon GI, Emrich SJ, MacCallum RM, Maslen G, Dialynas E, Topalis P, et al. VectorBase: an updated bioinformatics resource for invertebrate vectors and other organisms related with human diseases. Nucleic Acids Res. 2015;43 Database issue:D707-13; doi: 10.1093/nar/gku1117.				345269	OBJECTID
980																		Giraldo-Calderon GI, Emrich SJ, MacCallum RM, Maslen G, Dialynas E, Topalis P, et al. VectorBase: an updated bioinformatics resource for invertebrate vectors and other organisms related with human diseases. Nucleic Acids Res. 2015;43 Database issue:D707-13; doi: 10.1093/nar/gku1117.				345271	OBJECTID
981																		Giraldo-Calderon GI, Emrich SJ, MacCallum RM, Maslen G, Dialynas E, Topalis P, et al. VectorBase: an updated bioinformatics resource for invertebrate vectors and other organisms related with human diseases. Nucleic Acids Res. 2015;43 Database issue:D707-13; doi: 10.1093/nar/gku1117.				345273	OBJECTID
982																		Giraldo-Calderon GI, Emrich SJ, MacCallum RM, Maslen G, Dialynas E, Topalis P, et al. VectorBase: an updated bioinformatics resource for invertebrate vectors and other organisms related with human diseases. Nucleic Acids Res. 2015;43 Database issue:D707-13; doi: 10.1093/nar/gku1117.				345276	OBJECTID
983																		Giraldo-Calderon GI, Emrich SJ, MacCallum RM, Maslen G, Dialynas E, Topalis P, et al. VectorBase: an updated bioinformatics resource for invertebrate vectors and other organisms related with human diseases. Nucleic Acids Res. 2015;43 Database issue:D707-13; doi: 10.1093/nar/gku1117.				345279	OBJECTID
984																		Giraldo-Calderon GI, Emrich SJ, MacCallum RM, Maslen G, Dialynas E, Topalis P, et al. VectorBase: an updated bioinformatics resource for invertebrate vectors and other organisms related with human diseases. Nucleic Acids Res. 2015;43 Database issue:D707-13; doi: 10.1093/nar/gku1117.				345281	OBJECTID
985																		Giraldo-Calderon GI, Emrich SJ, MacCallum RM, Maslen G, Dialynas E, Topalis P, et al. VectorBase: an updated bioinformatics resource for invertebrate vectors and other organisms related with human diseases. Nucleic Acids Res. 2015;43 Database issue:D707-13; doi: 10.1093/nar/gku1117.				345282	OBJECTID
986																		Giraldo-Calderon GI, Emrich SJ, MacCallum RM, Maslen G, Dialynas E, Topalis P, et al. VectorBase: an updated bioinformatics resource for invertebrate vectors and other organisms related with human diseases. Nucleic Acids Res. 2015;43 Database issue:D707-13; doi: 10.1093/nar/gku1117.				345286	OBJECTID
987																		Giraldo-Calderon GI, Emrich SJ, MacCallum RM, Maslen G, Dialynas E, Topalis P, et al. VectorBase: an updated bioinformatics resource for invertebrate vectors and other organisms related with human diseases. Nucleic Acids Res. 2015;43 Database issue:D707-13; doi: 10.1093/nar/gku1117.				345288	OBJECTID
988																		Giraldo-Calderon GI, Emrich SJ, MacCallum RM, Maslen G, Dialynas E, Topalis P, et al. VectorBase: an updated bioinformatics resource for invertebrate vectors and other organisms related with human diseases. Nucleic Acids Res. 2015;43 Database issue:D707-13; doi: 10.1093/nar/gku1117.				345292	OBJECTID
989																		Giraldo-Calderon GI, Emrich SJ, MacCallum RM, Maslen G, Dialynas E, Topalis P, et al. VectorBase: an updated bioinformatics resource for invertebrate vectors and other organisms related with human diseases. Nucleic Acids Res. 2015;43 Database issue:D707-13; doi: 10.1093/nar/gku1117.				345297	OBJECTID
990																		Giraldo-Calderon GI, Emrich SJ, MacCallum RM, Maslen G, Dialynas E, Topalis P, et al. VectorBase: an updated bioinformatics resource for invertebrate vectors and other organisms related with human diseases. Nucleic Acids Res. 2015;43 Database issue:D707-13; doi: 10.1093/nar/gku1117.				345301	OBJECTID
991																		Giraldo-Calderon GI, Emrich SJ, MacCallum RM, Maslen G, Dialynas E, Topalis P, et al. VectorBase: an updated bioinformatics resource for invertebrate vectors and other organisms related with human diseases. Nucleic Acids Res. 2015;43 Database issue:D707-13; doi: 10.1093/nar/gku1117.				345304	OBJECTID
992																		Giraldo-Calderon GI, Emrich SJ, MacCallum RM, Maslen G, Dialynas E, Topalis P, et al. VectorBase: an updated bioinformatics resource for invertebrate vectors and other organisms related with human diseases. Nucleic Acids Res. 2015;43 Database issue:D707-13; doi: 10.1093/nar/gku1117.				345307	OBJECTID
993																		Giraldo-Calderon GI, Emrich SJ, MacCallum RM, Maslen G, Dialynas E, Topalis P, et al. VectorBase: an updated bioinformatics resource for invertebrate vectors and other organisms related with human diseases. Nucleic Acids Res. 2015;43 Database issue:D707-13; doi: 10.1093/nar/gku1117.				345312	OBJECTID
994																		Giraldo-Calderon GI, Emrich SJ, MacCallum RM, Maslen G, Dialynas E, Topalis P, et al. VectorBase: an updated bioinformatics resource for invertebrate vectors and other organisms related with human diseases. Nucleic Acids Res. 2015;43 Database issue:D707-13; doi: 10.1093/nar/gku1117.				345316	OBJECTID
995																		Giraldo-Calderon GI, Emrich SJ, MacCallum RM, Maslen G, Dialynas E, Topalis P, et al. VectorBase: an updated bioinformatics resource for invertebrate vectors and other organisms related with human diseases. Nucleic Acids Res. 2015;43 Database issue:D707-13; doi: 10.1093/nar/gku1117.				345322	OBJECTID
996																		Giraldo-Calderon GI, Emrich SJ, MacCallum RM, Maslen G, Dialynas E, Topalis P, et al. VectorBase: an updated bioinformatics resource for invertebrate vectors and other organisms related with human diseases. Nucleic Acids Res. 2015;43 Database issue:D707-13; doi: 10.1093/nar/gku1117.				345325	OBJECTID
997																		Giraldo-Calderon GI, Emrich SJ, MacCallum RM, Maslen G, Dialynas E, Topalis P, et al. VectorBase: an updated bioinformatics resource for invertebrate vectors and other organisms related with human diseases. Nucleic Acids Res. 2015;43 Database issue:D707-13; doi: 10.1093/nar/gku1117.				345327	OBJECTID
998																		Giraldo-Calderon GI, Emrich SJ, MacCallum RM, Maslen G, Dialynas E, Topalis P, et al. VectorBase: an updated bioinformatics resource for invertebrate vectors and other organisms related with human diseases. Nucleic Acids Res. 2015;43 Database issue:D707-13; doi: 10.1093/nar/gku1117.				345533	OBJECTID
999																		Giraldo-Calderon GI, Emrich SJ, MacCallum RM, Maslen G, Dialynas E, Topalis P, et al. VectorBase: an updated bioinformatics resource for invertebrate vectors and other organisms related with human diseases. Nucleic Acids Res. 2015;43 Database issue:D707-13; doi: 10.1093/nar/gku1117.				345649	OBJECTID
1000																		Giraldo-Calderon GI, Emrich SJ, MacCallum RM, Maslen G, Dialynas E, Topalis P, et al. VectorBase: an updated bioinformatics resource for invertebrate vectors and other organisms related with human diseases. Nucleic Acids Res. 2015;43 Database issue:D707-13; doi: 10.1093/nar/gku1117.				345913	OBJECTID
1001																		Giraldo-Calderon GI, Emrich SJ, MacCallum RM, Maslen G, Dialynas E, Topalis P, et al. VectorBase: an updated bioinformatics resource for invertebrate vectors and other organisms related with human diseases. Nucleic Acids Res. 2015;43 Database issue:D707-13; doi: 10.1093/nar/gku1117.				345917	OBJECTID
1002																		Giraldo-Calderon GI, Emrich SJ, MacCallum RM, Maslen G, Dialynas E, Topalis P, et al. VectorBase: an updated bioinformatics resource for invertebrate vectors and other organisms related with human diseases. Nucleic Acids Res. 2015;43 Database issue:D707-13; doi: 10.1093/nar/gku1117.				345923	OBJECTID
1003																		Giraldo-Calderon GI, Emrich SJ, MacCallum RM, Maslen G, Dialynas E, Topalis P, et al. VectorBase: an updated bioinformatics resource for invertebrate vectors and other organisms related with human diseases. Nucleic Acids Res. 2015;43 Database issue:D707-13; doi: 10.1093/nar/gku1117.				345927	OBJECTID
1004																		Giraldo-Calderon GI, Emrich SJ, MacCallum RM, Maslen G, Dialynas E, Topalis P, et al. VectorBase: an updated bioinformatics resource for invertebrate vectors and other organisms related with human diseases. Nucleic Acids Res. 2015;43 Database issue:D707-13; doi: 10.1093/nar/gku1117.				345930	OBJECTID
1005																		Giraldo-Calderon GI, Emrich SJ, MacCallum RM, Maslen G, Dialynas E, Topalis P, et al. VectorBase: an updated bioinformatics resource for invertebrate vectors and other organisms related with human diseases. Nucleic Acids Res. 2015;43 Database issue:D707-13; doi: 10.1093/nar/gku1117.				345934	OBJECTID
1006																		Giraldo-Calderon GI, Emrich SJ, MacCallum RM, Maslen G, Dialynas E, Topalis P, et al. VectorBase: an updated bioinformatics resource for invertebrate vectors and other organisms related with human diseases. Nucleic Acids Res. 2015;43 Database issue:D707-13; doi: 10.1093/nar/gku1117.				345940	OBJECTID
1007																		Giraldo-Calderon GI, Emrich SJ, MacCallum RM, Maslen G, Dialynas E, Topalis P, et al. VectorBase: an updated bioinformatics resource for invertebrate vectors and other organisms related with human diseases. Nucleic Acids Res. 2015;43 Database issue:D707-13; doi: 10.1093/nar/gku1117.				345942	OBJECTID
1008																		Giraldo-Calderon GI, Emrich SJ, MacCallum RM, Maslen G, Dialynas E, Topalis P, et al. VectorBase: an updated bioinformatics resource for invertebrate vectors and other organisms related with human diseases. Nucleic Acids Res. 2015;43 Database issue:D707-13; doi: 10.1093/nar/gku1117.				345944	OBJECTID
1009																		Giraldo-Calderon GI, Emrich SJ, MacCallum RM, Maslen G, Dialynas E, Topalis P, et al. VectorBase: an updated bioinformatics resource for invertebrate vectors and other organisms related with human diseases. Nucleic Acids Res. 2015;43 Database issue:D707-13; doi: 10.1093/nar/gku1117.				345946	OBJECTID
1010																		Giraldo-Calderon GI, Emrich SJ, MacCallum RM, Maslen G, Dialynas E, Topalis P, et al. VectorBase: an updated bioinformatics resource for invertebrate vectors and other organisms related with human diseases. Nucleic Acids Res. 2015;43 Database issue:D707-13; doi: 10.1093/nar/gku1117.				345950	OBJECTID
1011																		Giraldo-Calderon GI, Emrich SJ, MacCallum RM, Maslen G, Dialynas E, Topalis P, et al. VectorBase: an updated bioinformatics resource for invertebrate vectors and other organisms related with human diseases. Nucleic Acids Res. 2015;43 Database issue:D707-13; doi: 10.1093/nar/gku1117.				345953	OBJECTID
1012																		Giraldo-Calderon GI, Emrich SJ, MacCallum RM, Maslen G, Dialynas E, Topalis P, et al. VectorBase: an updated bioinformatics resource for invertebrate vectors and other organisms related with human diseases. Nucleic Acids Res. 2015;43 Database issue:D707-13; doi: 10.1093/nar/gku1117.				345954	OBJECTID
1013																		Giraldo-Calderon GI, Emrich SJ, MacCallum RM, Maslen G, Dialynas E, Topalis P, et al. VectorBase: an updated bioinformatics resource for invertebrate vectors and other organisms related with human diseases. Nucleic Acids Res. 2015;43 Database issue:D707-13; doi: 10.1093/nar/gku1117.				345955	OBJECTID
1014																		Giraldo-Calderon GI, Emrich SJ, MacCallum RM, Maslen G, Dialynas E, Topalis P, et al. VectorBase: an updated bioinformatics resource for invertebrate vectors and other organisms related with human diseases. Nucleic Acids Res. 2015;43 Database issue:D707-13; doi: 10.1093/nar/gku1117.				345958	OBJECTID
1015																		Giraldo-Calderon GI, Emrich SJ, MacCallum RM, Maslen G, Dialynas E, Topalis P, et al. VectorBase: an updated bioinformatics resource for invertebrate vectors and other organisms related with human diseases. Nucleic Acids Res. 2015;43 Database issue:D707-13; doi: 10.1093/nar/gku1117.				345961	OBJECTID
1016																		Giraldo-Calderon GI, Emrich SJ, MacCallum RM, Maslen G, Dialynas E, Topalis P, et al. VectorBase: an updated bioinformatics resource for invertebrate vectors and other organisms related with human diseases. Nucleic Acids Res. 2015;43 Database issue:D707-13; doi: 10.1093/nar/gku1117.				345968	OBJECTID
1017																		Giraldo-Calderon GI, Emrich SJ, MacCallum RM, Maslen G, Dialynas E, Topalis P, et al. VectorBase: an updated bioinformatics resource for invertebrate vectors and other organisms related with human diseases. Nucleic Acids Res. 2015;43 Database issue:D707-13; doi: 10.1093/nar/gku1117.				345969	OBJECTID
1018																		Giraldo-Calderon GI, Emrich SJ, MacCallum RM, Maslen G, Dialynas E, Topalis P, et al. VectorBase: an updated bioinformatics resource for invertebrate vectors and other organisms related with human diseases. Nucleic Acids Res. 2015;43 Database issue:D707-13; doi: 10.1093/nar/gku1117.				345970	OBJECTID
1019																		Giraldo-Calderon GI, Emrich SJ, MacCallum RM, Maslen G, Dialynas E, Topalis P, et al. VectorBase: an updated bioinformatics resource for invertebrate vectors and other organisms related with human diseases. Nucleic Acids Res. 2015;43 Database issue:D707-13; doi: 10.1093/nar/gku1117.				345972	OBJECTID
1020																		Giraldo-Calderon GI, Emrich SJ, MacCallum RM, Maslen G, Dialynas E, Topalis P, et al. VectorBase: an updated bioinformatics resource for invertebrate vectors and other organisms related with human diseases. Nucleic Acids Res. 2015;43 Database issue:D707-13; doi: 10.1093/nar/gku1117.				345975	OBJECTID
1021																		Giraldo-Calderon GI, Emrich SJ, MacCallum RM, Maslen G, Dialynas E, Topalis P, et al. VectorBase: an updated bioinformatics resource for invertebrate vectors and other organisms related with human diseases. Nucleic Acids Res. 2015;43 Database issue:D707-13; doi: 10.1093/nar/gku1117.				345977	OBJECTID
1022																		Giraldo-Calderon GI, Emrich SJ, MacCallum RM, Maslen G, Dialynas E, Topalis P, et al. VectorBase: an updated bioinformatics resource for invertebrate vectors and other organisms related with human diseases. Nucleic Acids Res. 2015;43 Database issue:D707-13; doi: 10.1093/nar/gku1117.				345978	OBJECTID
1023																		Giraldo-Calderon GI, Emrich SJ, MacCallum RM, Maslen G, Dialynas E, Topalis P, et al. VectorBase: an updated bioinformatics resource for invertebrate vectors and other organisms related with human diseases. Nucleic Acids Res. 2015;43 Database issue:D707-13; doi: 10.1093/nar/gku1117.				345982	OBJECTID
1024																		Giraldo-Calderon GI, Emrich SJ, MacCallum RM, Maslen G, Dialynas E, Topalis P, et al. VectorBase: an updated bioinformatics resource for invertebrate vectors and other organisms related with human diseases. Nucleic Acids Res. 2015;43 Database issue:D707-13; doi: 10.1093/nar/gku1117.				345984	OBJECTID
1025																		Giraldo-Calderon GI, Emrich SJ, MacCallum RM, Maslen G, Dialynas E, Topalis P, et al. VectorBase: an updated bioinformatics resource for invertebrate vectors and other organisms related with human diseases. Nucleic Acids Res. 2015;43 Database issue:D707-13; doi: 10.1093/nar/gku1117.				345987	OBJECTID
1026																		Giraldo-Calderon GI, Emrich SJ, MacCallum RM, Maslen G, Dialynas E, Topalis P, et al. VectorBase: an updated bioinformatics resource for invertebrate vectors and other organisms related with human diseases. Nucleic Acids Res. 2015;43 Database issue:D707-13; doi: 10.1093/nar/gku1117.				345991	OBJECTID
1027																		Giraldo-Calderon GI, Emrich SJ, MacCallum RM, Maslen G, Dialynas E, Topalis P, et al. VectorBase: an updated bioinformatics resource for invertebrate vectors and other organisms related with human diseases. Nucleic Acids Res. 2015;43 Database issue:D707-13; doi: 10.1093/nar/gku1117.				345993	OBJECTID
1028																		Giraldo-Calderon GI, Emrich SJ, MacCallum RM, Maslen G, Dialynas E, Topalis P, et al. VectorBase: an updated bioinformatics resource for invertebrate vectors and other organisms related with human diseases. Nucleic Acids Res. 2015;43 Database issue:D707-13; doi: 10.1093/nar/gku1117.				345995	OBJECTID
1029																		Giraldo-Calderon GI, Emrich SJ, MacCallum RM, Maslen G, Dialynas E, Topalis P, et al. VectorBase: an updated bioinformatics resource for invertebrate vectors and other organisms related with human diseases. Nucleic Acids Res. 2015;43 Database issue:D707-13; doi: 10.1093/nar/gku1117.				345998	OBJECTID
1030																		Giraldo-Calderon GI, Emrich SJ, MacCallum RM, Maslen G, Dialynas E, Topalis P, et al. VectorBase: an updated bioinformatics resource for invertebrate vectors and other organisms related with human diseases. Nucleic Acids Res. 2015;43 Database issue:D707-13; doi: 10.1093/nar/gku1117.				346000	OBJECTID
1031																		Giraldo-Calderon GI, Emrich SJ, MacCallum RM, Maslen G, Dialynas E, Topalis P, et al. VectorBase: an updated bioinformatics resource for invertebrate vectors and other organisms related with human diseases. Nucleic Acids Res. 2015;43 Database issue:D707-13; doi: 10.1093/nar/gku1117.				346002	OBJECTID
1032																		Giraldo-Calderon GI, Emrich SJ, MacCallum RM, Maslen G, Dialynas E, Topalis P, et al. VectorBase: an updated bioinformatics resource for invertebrate vectors and other organisms related with human diseases. Nucleic Acids Res. 2015;43 Database issue:D707-13; doi: 10.1093/nar/gku1117.				346017	OBJECTID
1033																		Giraldo-Calderon GI, Emrich SJ, MacCallum RM, Maslen G, Dialynas E, Topalis P, et al. VectorBase: an updated bioinformatics resource for invertebrate vectors and other organisms related with human diseases. Nucleic Acids Res. 2015;43 Database issue:D707-13; doi: 10.1093/nar/gku1117.				361921	OBJECTID
1034																		Giraldo-Calderon GI, Emrich SJ, MacCallum RM, Maslen G, Dialynas E, Topalis P, et al. VectorBase: an updated bioinformatics resource for invertebrate vectors and other organisms related with human diseases. Nucleic Acids Res. 2015;43 Database issue:D707-13; doi: 10.1093/nar/gku1117.				362204	OBJECTID
1035																		Giraldo-Calderon GI, Emrich SJ, MacCallum RM, Maslen G, Dialynas E, Topalis P, et al. VectorBase: an updated bioinformatics resource for invertebrate vectors and other organisms related with human diseases. Nucleic Acids Res. 2015;43 Database issue:D707-13; doi: 10.1093/nar/gku1117.				362265	OBJECTID
1036																		Giraldo-Calderon GI, Emrich SJ, MacCallum RM, Maslen G, Dialynas E, Topalis P, et al. VectorBase: an updated bioinformatics resource for invertebrate vectors and other organisms related with human diseases. Nucleic Acids Res. 2015;43 Database issue:D707-13; doi: 10.1093/nar/gku1117.				362270	OBJECTID
1037																		Giraldo-Calderon GI, Emrich SJ, MacCallum RM, Maslen G, Dialynas E, Topalis P, et al. VectorBase: an updated bioinformatics resource for invertebrate vectors and other organisms related with human diseases. Nucleic Acids Res. 2015;43 Database issue:D707-13; doi: 10.1093/nar/gku1117.				362273	OBJECTID
1038																		Giraldo-Calderon GI, Emrich SJ, MacCallum RM, Maslen G, Dialynas E, Topalis P, et al. VectorBase: an updated bioinformatics resource for invertebrate vectors and other organisms related with human diseases. Nucleic Acids Res. 2015;43 Database issue:D707-13; doi: 10.1093/nar/gku1117.				362277	OBJECTID
1039																		Giraldo-Calderon GI, Emrich SJ, MacCallum RM, Maslen G, Dialynas E, Topalis P, et al. VectorBase: an updated bioinformatics resource for invertebrate vectors and other organisms related with human diseases. Nucleic Acids Res. 2015;43 Database issue:D707-13; doi: 10.1093/nar/gku1117.				362281	OBJECTID
1040																		Giraldo-Calderon GI, Emrich SJ, MacCallum RM, Maslen G, Dialynas E, Topalis P, et al. VectorBase: an updated bioinformatics resource for invertebrate vectors and other organisms related with human diseases. Nucleic Acids Res. 2015;43 Database issue:D707-13; doi: 10.1093/nar/gku1117.				362285	OBJECTID
1041																		Giraldo-Calderon GI, Emrich SJ, MacCallum RM, Maslen G, Dialynas E, Topalis P, et al. VectorBase: an updated bioinformatics resource for invertebrate vectors and other organisms related with human diseases. Nucleic Acids Res. 2015;43 Database issue:D707-13; doi: 10.1093/nar/gku1117.				362291	OBJECTID
1042																		Giraldo-Calderon GI, Emrich SJ, MacCallum RM, Maslen G, Dialynas E, Topalis P, et al. VectorBase: an updated bioinformatics resource for invertebrate vectors and other organisms related with human diseases. Nucleic Acids Res. 2015;43 Database issue:D707-13; doi: 10.1093/nar/gku1117.				362293	OBJECTID
1043																		Giraldo-Calderon GI, Emrich SJ, MacCallum RM, Maslen G, Dialynas E, Topalis P, et al. VectorBase: an updated bioinformatics resource for invertebrate vectors and other organisms related with human diseases. Nucleic Acids Res. 2015;43 Database issue:D707-13; doi: 10.1093/nar/gku1117.				362298	OBJECTID
1044																		Giraldo-Calderon GI, Emrich SJ, MacCallum RM, Maslen G, Dialynas E, Topalis P, et al. VectorBase: an updated bioinformatics resource for invertebrate vectors and other organisms related with human diseases. Nucleic Acids Res. 2015;43 Database issue:D707-13; doi: 10.1093/nar/gku1117.				362303	OBJECTID
1045																		Giraldo-Calderon GI, Emrich SJ, MacCallum RM, Maslen G, Dialynas E, Topalis P, et al. VectorBase: an updated bioinformatics resource for invertebrate vectors and other organisms related with human diseases. Nucleic Acids Res. 2015;43 Database issue:D707-13; doi: 10.1093/nar/gku1117.				362308	OBJECTID
1046																		Giraldo-Calderon GI, Emrich SJ, MacCallum RM, Maslen G, Dialynas E, Topalis P, et al. VectorBase: an updated bioinformatics resource for invertebrate vectors and other organisms related with human diseases. Nucleic Acids Res. 2015;43 Database issue:D707-13; doi: 10.1093/nar/gku1117.				362313	OBJECTID
1047																		Giraldo-Calderon GI, Emrich SJ, MacCallum RM, Maslen G, Dialynas E, Topalis P, et al. VectorBase: an updated bioinformatics resource for invertebrate vectors and other organisms related with human diseases. Nucleic Acids Res. 2015;43 Database issue:D707-13; doi: 10.1093/nar/gku1117.				362346	OBJECTID
1048																		Giraldo-Calderon GI, Emrich SJ, MacCallum RM, Maslen G, Dialynas E, Topalis P, et al. VectorBase: an updated bioinformatics resource for invertebrate vectors and other organisms related with human diseases. Nucleic Acids Res. 2015;43 Database issue:D707-13; doi: 10.1093/nar/gku1117.				362370	OBJECTID
1049																		Giraldo-Calderon GI, Emrich SJ, MacCallum RM, Maslen G, Dialynas E, Topalis P, et al. VectorBase: an updated bioinformatics resource for invertebrate vectors and other organisms related with human diseases. Nucleic Acids Res. 2015;43 Database issue:D707-13; doi: 10.1093/nar/gku1117.				362379	OBJECTID
1050																		Giraldo-Calderon GI, Emrich SJ, MacCallum RM, Maslen G, Dialynas E, Topalis P, et al. VectorBase: an updated bioinformatics resource for invertebrate vectors and other organisms related with human diseases. Nucleic Acids Res. 2015;43 Database issue:D707-13; doi: 10.1093/nar/gku1117.				362401	OBJECTID
1051																		Giraldo-Calderon GI, Emrich SJ, MacCallum RM, Maslen G, Dialynas E, Topalis P, et al. VectorBase: an updated bioinformatics resource for invertebrate vectors and other organisms related with human diseases. Nucleic Acids Res. 2015;43 Database issue:D707-13; doi: 10.1093/nar/gku1117.				362409	OBJECTID
1052																		Giraldo-Calderon GI, Emrich SJ, MacCallum RM, Maslen G, Dialynas E, Topalis P, et al. VectorBase: an updated bioinformatics resource for invertebrate vectors and other organisms related with human diseases. Nucleic Acids Res. 2015;43 Database issue:D707-13; doi: 10.1093/nar/gku1117.				362418	OBJECTID
1053																		Giraldo-Calderon GI, Emrich SJ, MacCallum RM, Maslen G, Dialynas E, Topalis P, et al. VectorBase: an updated bioinformatics resource for invertebrate vectors and other organisms related with human diseases. Nucleic Acids Res. 2015;43 Database issue:D707-13; doi: 10.1093/nar/gku1117.				362424	OBJECTID
1054																		Giraldo-Calderon GI, Emrich SJ, MacCallum RM, Maslen G, Dialynas E, Topalis P, et al. VectorBase: an updated bioinformatics resource for invertebrate vectors and other organisms related with human diseases. Nucleic Acids Res. 2015;43 Database issue:D707-13; doi: 10.1093/nar/gku1117.				362435	OBJECTID
1055																		Giraldo-Calderon GI, Emrich SJ, MacCallum RM, Maslen G, Dialynas E, Topalis P, et al. VectorBase: an updated bioinformatics resource for invertebrate vectors and other organisms related with human diseases. Nucleic Acids Res. 2015;43 Database issue:D707-13; doi: 10.1093/nar/gku1117.				362570	OBJECTID
1056																		Giraldo-Calderon GI, Emrich SJ, MacCallum RM, Maslen G, Dialynas E, Topalis P, et al. VectorBase: an updated bioinformatics resource for invertebrate vectors and other organisms related with human diseases. Nucleic Acids Res. 2015;43 Database issue:D707-13; doi: 10.1093/nar/gku1117.				362576	OBJECTID
1057																		Giraldo-Calderon GI, Emrich SJ, MacCallum RM, Maslen G, Dialynas E, Topalis P, et al. VectorBase: an updated bioinformatics resource for invertebrate vectors and other organisms related with human diseases. Nucleic Acids Res. 2015;43 Database issue:D707-13; doi: 10.1093/nar/gku1117.				362583	OBJECTID
1058																		Giraldo-Calderon GI, Emrich SJ, MacCallum RM, Maslen G, Dialynas E, Topalis P, et al. VectorBase: an updated bioinformatics resource for invertebrate vectors and other organisms related with human diseases. Nucleic Acids Res. 2015;43 Database issue:D707-13; doi: 10.1093/nar/gku1117.				362594	OBJECTID
1059																		Giraldo-Calderon GI, Emrich SJ, MacCallum RM, Maslen G, Dialynas E, Topalis P, et al. VectorBase: an updated bioinformatics resource for invertebrate vectors and other organisms related with human diseases. Nucleic Acids Res. 2015;43 Database issue:D707-13; doi: 10.1093/nar/gku1117.				362597	OBJECTID
1060																		Giraldo-Calderon GI, Emrich SJ, MacCallum RM, Maslen G, Dialynas E, Topalis P, et al. VectorBase: an updated bioinformatics resource for invertebrate vectors and other organisms related with human diseases. Nucleic Acids Res. 2015;43 Database issue:D707-13; doi: 10.1093/nar/gku1117.				362602	OBJECTID
1061																		Giraldo-Calderon GI, Emrich SJ, MacCallum RM, Maslen G, Dialynas E, Topalis P, et al. VectorBase: an updated bioinformatics resource for invertebrate vectors and other organisms related with human diseases. Nucleic Acids Res. 2015;43 Database issue:D707-13; doi: 10.1093/nar/gku1117.				362606	OBJECTID
1062																		Giraldo-Calderon GI, Emrich SJ, MacCallum RM, Maslen G, Dialynas E, Topalis P, et al. VectorBase: an updated bioinformatics resource for invertebrate vectors and other organisms related with human diseases. Nucleic Acids Res. 2015;43 Database issue:D707-13; doi: 10.1093/nar/gku1117.				362613	OBJECTID
1063																		Giraldo-Calderon GI, Emrich SJ, MacCallum RM, Maslen G, Dialynas E, Topalis P, et al. VectorBase: an updated bioinformatics resource for invertebrate vectors and other organisms related with human diseases. Nucleic Acids Res. 2015;43 Database issue:D707-13; doi: 10.1093/nar/gku1117.				362674	OBJECTID
1064																		Giraldo-Calderon GI, Emrich SJ, MacCallum RM, Maslen G, Dialynas E, Topalis P, et al. VectorBase: an updated bioinformatics resource for invertebrate vectors and other organisms related with human diseases. Nucleic Acids Res. 2015;43 Database issue:D707-13; doi: 10.1093/nar/gku1117.				362692	OBJECTID
1065																		Giraldo-Calderon GI, Emrich SJ, MacCallum RM, Maslen G, Dialynas E, Topalis P, et al. VectorBase: an updated bioinformatics resource for invertebrate vectors and other organisms related with human diseases. Nucleic Acids Res. 2015;43 Database issue:D707-13; doi: 10.1093/nar/gku1117.				362868	OBJECTID
1066																		Giraldo-Calderon GI, Emrich SJ, MacCallum RM, Maslen G, Dialynas E, Topalis P, et al. VectorBase: an updated bioinformatics resource for invertebrate vectors and other organisms related with human diseases. Nucleic Acids Res. 2015;43 Database issue:D707-13; doi: 10.1093/nar/gku1117.				362927	OBJECTID
1067																		Giraldo-Calderon GI, Emrich SJ, MacCallum RM, Maslen G, Dialynas E, Topalis P, et al. VectorBase: an updated bioinformatics resource for invertebrate vectors and other organisms related with human diseases. Nucleic Acids Res. 2015;43 Database issue:D707-13; doi: 10.1093/nar/gku1117.				362931	OBJECTID
1068																		Giraldo-Calderon GI, Emrich SJ, MacCallum RM, Maslen G, Dialynas E, Topalis P, et al. VectorBase: an updated bioinformatics resource for invertebrate vectors and other organisms related with human diseases. Nucleic Acids Res. 2015;43 Database issue:D707-13; doi: 10.1093/nar/gku1117.				362935	OBJECTID
1069																		Giraldo-Calderon GI, Emrich SJ, MacCallum RM, Maslen G, Dialynas E, Topalis P, et al. VectorBase: an updated bioinformatics resource for invertebrate vectors and other organisms related with human diseases. Nucleic Acids Res. 2015;43 Database issue:D707-13; doi: 10.1093/nar/gku1117.				362944	OBJECTID
1070																		Giraldo-Calderon GI, Emrich SJ, MacCallum RM, Maslen G, Dialynas E, Topalis P, et al. VectorBase: an updated bioinformatics resource for invertebrate vectors and other organisms related with human diseases. Nucleic Acids Res. 2015;43 Database issue:D707-13; doi: 10.1093/nar/gku1117.				363369	OBJECTID
1071																		Giraldo-Calderon GI, Emrich SJ, MacCallum RM, Maslen G, Dialynas E, Topalis P, et al. VectorBase: an updated bioinformatics resource for invertebrate vectors and other organisms related with human diseases. Nucleic Acids Res. 2015;43 Database issue:D707-13; doi: 10.1093/nar/gku1117.				363373	OBJECTID
1072																		Giraldo-Calderon GI, Emrich SJ, MacCallum RM, Maslen G, Dialynas E, Topalis P, et al. VectorBase: an updated bioinformatics resource for invertebrate vectors and other organisms related with human diseases. Nucleic Acids Res. 2015;43 Database issue:D707-13; doi: 10.1093/nar/gku1117.				363376	OBJECTID
1073																		Giraldo-Calderon GI, Emrich SJ, MacCallum RM, Maslen G, Dialynas E, Topalis P, et al. VectorBase: an updated bioinformatics resource for invertebrate vectors and other organisms related with human diseases. Nucleic Acids Res. 2015;43 Database issue:D707-13; doi: 10.1093/nar/gku1117.				363435	OBJECTID
1074																		Giraldo-Calderon GI, Emrich SJ, MacCallum RM, Maslen G, Dialynas E, Topalis P, et al. VectorBase: an updated bioinformatics resource for invertebrate vectors and other organisms related with human diseases. Nucleic Acids Res. 2015;43 Database issue:D707-13; doi: 10.1093/nar/gku1117.				363436	OBJECTID
1075																		Giraldo-Calderon GI, Emrich SJ, MacCallum RM, Maslen G, Dialynas E, Topalis P, et al. VectorBase: an updated bioinformatics resource for invertebrate vectors and other organisms related with human diseases. Nucleic Acids Res. 2015;43 Database issue:D707-13; doi: 10.1093/nar/gku1117.				363437	OBJECTID
1076																		Giraldo-Calderon GI, Emrich SJ, MacCallum RM, Maslen G, Dialynas E, Topalis P, et al. VectorBase: an updated bioinformatics resource for invertebrate vectors and other organisms related with human diseases. Nucleic Acids Res. 2015;43 Database issue:D707-13; doi: 10.1093/nar/gku1117.				363438	OBJECTID
1077																		Giraldo-Calderon GI, Emrich SJ, MacCallum RM, Maslen G, Dialynas E, Topalis P, et al. VectorBase: an updated bioinformatics resource for invertebrate vectors and other organisms related with human diseases. Nucleic Acids Res. 2015;43 Database issue:D707-13; doi: 10.1093/nar/gku1117.				363439	OBJECTID
1078																		Giraldo-Calderon GI, Emrich SJ, MacCallum RM, Maslen G, Dialynas E, Topalis P, et al. VectorBase: an updated bioinformatics resource for invertebrate vectors and other organisms related with human diseases. Nucleic Acids Res. 2015;43 Database issue:D707-13; doi: 10.1093/nar/gku1117.				363440	OBJECTID
1079																		Giraldo-Calderon GI, Emrich SJ, MacCallum RM, Maslen G, Dialynas E, Topalis P, et al. VectorBase: an updated bioinformatics resource for invertebrate vectors and other organisms related with human diseases. Nucleic Acids Res. 2015;43 Database issue:D707-13; doi: 10.1093/nar/gku1117.				363441	OBJECTID
1080																		Giraldo-Calderon GI, Emrich SJ, MacCallum RM, Maslen G, Dialynas E, Topalis P, et al. VectorBase: an updated bioinformatics resource for invertebrate vectors and other organisms related with human diseases. Nucleic Acids Res. 2015;43 Database issue:D707-13; doi: 10.1093/nar/gku1117.				363442	OBJECTID
1081																		Giraldo-Calderon GI, Emrich SJ, MacCallum RM, Maslen G, Dialynas E, Topalis P, et al. VectorBase: an updated bioinformatics resource for invertebrate vectors and other organisms related with human diseases. Nucleic Acids Res. 2015;43 Database issue:D707-13; doi: 10.1093/nar/gku1117.				363443	OBJECTID
1082																		Giraldo-Calderon GI, Emrich SJ, MacCallum RM, Maslen G, Dialynas E, Topalis P, et al. VectorBase: an updated bioinformatics resource for invertebrate vectors and other organisms related with human diseases. Nucleic Acids Res. 2015;43 Database issue:D707-13; doi: 10.1093/nar/gku1117.				363444	OBJECTID
1083																		Giraldo-Calderon GI, Emrich SJ, MacCallum RM, Maslen G, Dialynas E, Topalis P, et al. VectorBase: an updated bioinformatics resource for invertebrate vectors and other organisms related with human diseases. Nucleic Acids Res. 2015;43 Database issue:D707-13; doi: 10.1093/nar/gku1117.				363445	OBJECTID
1084																		Giraldo-Calderon GI, Emrich SJ, MacCallum RM, Maslen G, Dialynas E, Topalis P, et al. VectorBase: an updated bioinformatics resource for invertebrate vectors and other organisms related with human diseases. Nucleic Acids Res. 2015;43 Database issue:D707-13; doi: 10.1093/nar/gku1117.				363446	OBJECTID
1085																		Giraldo-Calderon GI, Emrich SJ, MacCallum RM, Maslen G, Dialynas E, Topalis P, et al. VectorBase: an updated bioinformatics resource for invertebrate vectors and other organisms related with human diseases. Nucleic Acids Res. 2015;43 Database issue:D707-13; doi: 10.1093/nar/gku1117.				363447	OBJECTID
1086																		Giraldo-Calderon GI, Emrich SJ, MacCallum RM, Maslen G, Dialynas E, Topalis P, et al. VectorBase: an updated bioinformatics resource for invertebrate vectors and other organisms related with human diseases. Nucleic Acids Res. 2015;43 Database issue:D707-13; doi: 10.1093/nar/gku1117.				363448	OBJECTID
1087																		Giraldo-Calderon GI, Emrich SJ, MacCallum RM, Maslen G, Dialynas E, Topalis P, et al. VectorBase: an updated bioinformatics resource for invertebrate vectors and other organisms related with human diseases. Nucleic Acids Res. 2015;43 Database issue:D707-13; doi: 10.1093/nar/gku1117.				363449	OBJECTID
1088																		Giraldo-Calderon GI, Emrich SJ, MacCallum RM, Maslen G, Dialynas E, Topalis P, et al. VectorBase: an updated bioinformatics resource for invertebrate vectors and other organisms related with human diseases. Nucleic Acids Res. 2015;43 Database issue:D707-13; doi: 10.1093/nar/gku1117.				363450	OBJECTID
1089																		Giraldo-Calderon GI, Emrich SJ, MacCallum RM, Maslen G, Dialynas E, Topalis P, et al. VectorBase: an updated bioinformatics resource for invertebrate vectors and other organisms related with human diseases. Nucleic Acids Res. 2015;43 Database issue:D707-13; doi: 10.1093/nar/gku1117.				363451	OBJECTID
1090																		Giraldo-Calderon GI, Emrich SJ, MacCallum RM, Maslen G, Dialynas E, Topalis P, et al. VectorBase: an updated bioinformatics resource for invertebrate vectors and other organisms related with human diseases. Nucleic Acids Res. 2015;43 Database issue:D707-13; doi: 10.1093/nar/gku1117.				363452	OBJECTID
1091																		Giraldo-Calderon GI, Emrich SJ, MacCallum RM, Maslen G, Dialynas E, Topalis P, et al. VectorBase: an updated bioinformatics resource for invertebrate vectors and other organisms related with human diseases. Nucleic Acids Res. 2015;43 Database issue:D707-13; doi: 10.1093/nar/gku1117.				363453	OBJECTID
1092																		Giraldo-Calderon GI, Emrich SJ, MacCallum RM, Maslen G, Dialynas E, Topalis P, et al. VectorBase: an updated bioinformatics resource for invertebrate vectors and other organisms related with human diseases. Nucleic Acids Res. 2015;43 Database issue:D707-13; doi: 10.1093/nar/gku1117.				363454	OBJECTID
1093																		Giraldo-Calderon GI, Emrich SJ, MacCallum RM, Maslen G, Dialynas E, Topalis P, et al. VectorBase: an updated bioinformatics resource for invertebrate vectors and other organisms related with human diseases. Nucleic Acids Res. 2015;43 Database issue:D707-13; doi: 10.1093/nar/gku1117.				363455	OBJECTID
1094																		Giraldo-Calderon GI, Emrich SJ, MacCallum RM, Maslen G, Dialynas E, Topalis P, et al. VectorBase: an updated bioinformatics resource for invertebrate vectors and other organisms related with human diseases. Nucleic Acids Res. 2015;43 Database issue:D707-13; doi: 10.1093/nar/gku1117.				363456	OBJECTID
1095																		Giraldo-Calderon GI, Emrich SJ, MacCallum RM, Maslen G, Dialynas E, Topalis P, et al. VectorBase: an updated bioinformatics resource for invertebrate vectors and other organisms related with human diseases. Nucleic Acids Res. 2015;43 Database issue:D707-13; doi: 10.1093/nar/gku1117.				363457	OBJECTID
1096																		Giraldo-Calderon GI, Emrich SJ, MacCallum RM, Maslen G, Dialynas E, Topalis P, et al. VectorBase: an updated bioinformatics resource for invertebrate vectors and other organisms related with human diseases. Nucleic Acids Res. 2015;43 Database issue:D707-13; doi: 10.1093/nar/gku1117.				363458	OBJECTID
1097																		Giraldo-Calderon GI, Emrich SJ, MacCallum RM, Maslen G, Dialynas E, Topalis P, et al. VectorBase: an updated bioinformatics resource for invertebrate vectors and other organisms related with human diseases. Nucleic Acids Res. 2015;43 Database issue:D707-13; doi: 10.1093/nar/gku1117.				363459	OBJECTID
1098																		Giraldo-Calderon GI, Emrich SJ, MacCallum RM, Maslen G, Dialynas E, Topalis P, et al. VectorBase: an updated bioinformatics resource for invertebrate vectors and other organisms related with human diseases. Nucleic Acids Res. 2015;43 Database issue:D707-13; doi: 10.1093/nar/gku1117.				363460	OBJECTID
1099																		Giraldo-Calderon GI, Emrich SJ, MacCallum RM, Maslen G, Dialynas E, Topalis P, et al. VectorBase: an updated bioinformatics resource for invertebrate vectors and other organisms related with human diseases. Nucleic Acids Res. 2015;43 Database issue:D707-13; doi: 10.1093/nar/gku1117.				363461	OBJECTID
1100																		Giraldo-Calderon GI, Emrich SJ, MacCallum RM, Maslen G, Dialynas E, Topalis P, et al. VectorBase: an updated bioinformatics resource for invertebrate vectors and other organisms related with human diseases. Nucleic Acids Res. 2015;43 Database issue:D707-13; doi: 10.1093/nar/gku1117.				363462	OBJECTID
1101																		Giraldo-Calderon GI, Emrich SJ, MacCallum RM, Maslen G, Dialynas E, Topalis P, et al. VectorBase: an updated bioinformatics resource for invertebrate vectors and other organisms related with human diseases. Nucleic Acids Res. 2015;43 Database issue:D707-13; doi: 10.1093/nar/gku1117.				363463	OBJECTID
1102																		Giraldo-Calderon GI, Emrich SJ, MacCallum RM, Maslen G, Dialynas E, Topalis P, et al. VectorBase: an updated bioinformatics resource for invertebrate vectors and other organisms related with human diseases. Nucleic Acids Res. 2015;43 Database issue:D707-13; doi: 10.1093/nar/gku1117.				363464	OBJECTID
1103																		Giraldo-Calderon GI, Emrich SJ, MacCallum RM, Maslen G, Dialynas E, Topalis P, et al. VectorBase: an updated bioinformatics resource for invertebrate vectors and other organisms related with human diseases. Nucleic Acids Res. 2015;43 Database issue:D707-13; doi: 10.1093/nar/gku1117.				363465	OBJECTID
1104																		Giraldo-Calderon GI, Emrich SJ, MacCallum RM, Maslen G, Dialynas E, Topalis P, et al. VectorBase: an updated bioinformatics resource for invertebrate vectors and other organisms related with human diseases. Nucleic Acids Res. 2015;43 Database issue:D707-13; doi: 10.1093/nar/gku1117.				363466	OBJECTID
1105																		Giraldo-Calderon GI, Emrich SJ, MacCallum RM, Maslen G, Dialynas E, Topalis P, et al. VectorBase: an updated bioinformatics resource for invertebrate vectors and other organisms related with human diseases. Nucleic Acids Res. 2015;43 Database issue:D707-13; doi: 10.1093/nar/gku1117.				363467	OBJECTID
1106																		Giraldo-Calderon GI, Emrich SJ, MacCallum RM, Maslen G, Dialynas E, Topalis P, et al. VectorBase: an updated bioinformatics resource for invertebrate vectors and other organisms related with human diseases. Nucleic Acids Res. 2015;43 Database issue:D707-13; doi: 10.1093/nar/gku1117.				363468	OBJECTID
1107																		Giraldo-Calderon GI, Emrich SJ, MacCallum RM, Maslen G, Dialynas E, Topalis P, et al. VectorBase: an updated bioinformatics resource for invertebrate vectors and other organisms related with human diseases. Nucleic Acids Res. 2015;43 Database issue:D707-13; doi: 10.1093/nar/gku1117.				363469	OBJECTID
1108																		Giraldo-Calderon GI, Emrich SJ, MacCallum RM, Maslen G, Dialynas E, Topalis P, et al. VectorBase: an updated bioinformatics resource for invertebrate vectors and other organisms related with human diseases. Nucleic Acids Res. 2015;43 Database issue:D707-13; doi: 10.1093/nar/gku1117.				363470	OBJECTID
1109																		Giraldo-Calderon GI, Emrich SJ, MacCallum RM, Maslen G, Dialynas E, Topalis P, et al. VectorBase: an updated bioinformatics resource for invertebrate vectors and other organisms related with human diseases. Nucleic Acids Res. 2015;43 Database issue:D707-13; doi: 10.1093/nar/gku1117.				363471	OBJECTID
1110																		Giraldo-Calderon GI, Emrich SJ, MacCallum RM, Maslen G, Dialynas E, Topalis P, et al. VectorBase: an updated bioinformatics resource for invertebrate vectors and other organisms related with human diseases. Nucleic Acids Res. 2015;43 Database issue:D707-13; doi: 10.1093/nar/gku1117.				363472	OBJECTID
1111																		Giraldo-Calderon GI, Emrich SJ, MacCallum RM, Maslen G, Dialynas E, Topalis P, et al. VectorBase: an updated bioinformatics resource for invertebrate vectors and other organisms related with human diseases. Nucleic Acids Res. 2015;43 Database issue:D707-13; doi: 10.1093/nar/gku1117.				363473	OBJECTID
1112																		Giraldo-Calderon GI, Emrich SJ, MacCallum RM, Maslen G, Dialynas E, Topalis P, et al. VectorBase: an updated bioinformatics resource for invertebrate vectors and other organisms related with human diseases. Nucleic Acids Res. 2015;43 Database issue:D707-13; doi: 10.1093/nar/gku1117.				363474	OBJECTID
1113																		Giraldo-Calderon GI, Emrich SJ, MacCallum RM, Maslen G, Dialynas E, Topalis P, et al. VectorBase: an updated bioinformatics resource for invertebrate vectors and other organisms related with human diseases. Nucleic Acids Res. 2015;43 Database issue:D707-13; doi: 10.1093/nar/gku1117.				363475	OBJECTID
1114																		Giraldo-Calderon GI, Emrich SJ, MacCallum RM, Maslen G, Dialynas E, Topalis P, et al. VectorBase: an updated bioinformatics resource for invertebrate vectors and other organisms related with human diseases. Nucleic Acids Res. 2015;43 Database issue:D707-13; doi: 10.1093/nar/gku1117.				363476	OBJECTID
1115																		Giraldo-Calderon GI, Emrich SJ, MacCallum RM, Maslen G, Dialynas E, Topalis P, et al. VectorBase: an updated bioinformatics resource for invertebrate vectors and other organisms related with human diseases. Nucleic Acids Res. 2015;43 Database issue:D707-13; doi: 10.1093/nar/gku1117.				363477	OBJECTID
1116																		Giraldo-Calderon GI, Emrich SJ, MacCallum RM, Maslen G, Dialynas E, Topalis P, et al. VectorBase: an updated bioinformatics resource for invertebrate vectors and other organisms related with human diseases. Nucleic Acids Res. 2015;43 Database issue:D707-13; doi: 10.1093/nar/gku1117.				363478	OBJECTID
1117																		Giraldo-Calderon GI, Emrich SJ, MacCallum RM, Maslen G, Dialynas E, Topalis P, et al. VectorBase: an updated bioinformatics resource for invertebrate vectors and other organisms related with human diseases. Nucleic Acids Res. 2015;43 Database issue:D707-13; doi: 10.1093/nar/gku1117.				363479	OBJECTID
1118																		Giraldo-Calderon GI, Emrich SJ, MacCallum RM, Maslen G, Dialynas E, Topalis P, et al. VectorBase: an updated bioinformatics resource for invertebrate vectors and other organisms related with human diseases. Nucleic Acids Res. 2015;43 Database issue:D707-13; doi: 10.1093/nar/gku1117.				363480	OBJECTID
1119																		Giraldo-Calderon GI, Emrich SJ, MacCallum RM, Maslen G, Dialynas E, Topalis P, et al. VectorBase: an updated bioinformatics resource for invertebrate vectors and other organisms related with human diseases. Nucleic Acids Res. 2015;43 Database issue:D707-13; doi: 10.1093/nar/gku1117.				363481	OBJECTID
1120																		Giraldo-Calderon GI, Emrich SJ, MacCallum RM, Maslen G, Dialynas E, Topalis P, et al. VectorBase: an updated bioinformatics resource for invertebrate vectors and other organisms related with human diseases. Nucleic Acids Res. 2015;43 Database issue:D707-13; doi: 10.1093/nar/gku1117.				363482	OBJECTID
1121																		Giraldo-Calderon GI, Emrich SJ, MacCallum RM, Maslen G, Dialynas E, Topalis P, et al. VectorBase: an updated bioinformatics resource for invertebrate vectors and other organisms related with human diseases. Nucleic Acids Res. 2015;43 Database issue:D707-13; doi: 10.1093/nar/gku1117.				363483	OBJECTID
1122																		Giraldo-Calderon GI, Emrich SJ, MacCallum RM, Maslen G, Dialynas E, Topalis P, et al. VectorBase: an updated bioinformatics resource for invertebrate vectors and other organisms related with human diseases. Nucleic Acids Res. 2015;43 Database issue:D707-13; doi: 10.1093/nar/gku1117.				363484	OBJECTID
1123																		Giraldo-Calderon GI, Emrich SJ, MacCallum RM, Maslen G, Dialynas E, Topalis P, et al. VectorBase: an updated bioinformatics resource for invertebrate vectors and other organisms related with human diseases. Nucleic Acids Res. 2015;43 Database issue:D707-13; doi: 10.1093/nar/gku1117.				363485	OBJECTID
1124																		Giraldo-Calderon GI, Emrich SJ, MacCallum RM, Maslen G, Dialynas E, Topalis P, et al. VectorBase: an updated bioinformatics resource for invertebrate vectors and other organisms related with human diseases. Nucleic Acids Res. 2015;43 Database issue:D707-13; doi: 10.1093/nar/gku1117.				363486	OBJECTID
1125																		Giraldo-Calderon GI, Emrich SJ, MacCallum RM, Maslen G, Dialynas E, Topalis P, et al. VectorBase: an updated bioinformatics resource for invertebrate vectors and other organisms related with human diseases. Nucleic Acids Res. 2015;43 Database issue:D707-13; doi: 10.1093/nar/gku1117.				363487	OBJECTID
1126																		Giraldo-Calderon GI, Emrich SJ, MacCallum RM, Maslen G, Dialynas E, Topalis P, et al. VectorBase: an updated bioinformatics resource for invertebrate vectors and other organisms related with human diseases. Nucleic Acids Res. 2015;43 Database issue:D707-13; doi: 10.1093/nar/gku1117.				363488	OBJECTID
1127																		Giraldo-Calderon GI, Emrich SJ, MacCallum RM, Maslen G, Dialynas E, Topalis P, et al. VectorBase: an updated bioinformatics resource for invertebrate vectors and other organisms related with human diseases. Nucleic Acids Res. 2015;43 Database issue:D707-13; doi: 10.1093/nar/gku1117.				363489	OBJECTID
1128																		Giraldo-Calderon GI, Emrich SJ, MacCallum RM, Maslen G, Dialynas E, Topalis P, et al. VectorBase: an updated bioinformatics resource for invertebrate vectors and other organisms related with human diseases. Nucleic Acids Res. 2015;43 Database issue:D707-13; doi: 10.1093/nar/gku1117.				363490	OBJECTID
1129																		Giraldo-Calderon GI, Emrich SJ, MacCallum RM, Maslen G, Dialynas E, Topalis P, et al. VectorBase: an updated bioinformatics resource for invertebrate vectors and other organisms related with human diseases. Nucleic Acids Res. 2015;43 Database issue:D707-13; doi: 10.1093/nar/gku1117.				363491	OBJECTID
1130																		Giraldo-Calderon GI, Emrich SJ, MacCallum RM, Maslen G, Dialynas E, Topalis P, et al. VectorBase: an updated bioinformatics resource for invertebrate vectors and other organisms related with human diseases. Nucleic Acids Res. 2015;43 Database issue:D707-13; doi: 10.1093/nar/gku1117.				363492	OBJECTID
1131																		Giraldo-Calderon GI, Emrich SJ, MacCallum RM, Maslen G, Dialynas E, Topalis P, et al. VectorBase: an updated bioinformatics resource for invertebrate vectors and other organisms related with human diseases. Nucleic Acids Res. 2015;43 Database issue:D707-13; doi: 10.1093/nar/gku1117.				363493	OBJECTID
1132																		Giraldo-Calderon GI, Emrich SJ, MacCallum RM, Maslen G, Dialynas E, Topalis P, et al. VectorBase: an updated bioinformatics resource for invertebrate vectors and other organisms related with human diseases. Nucleic Acids Res. 2015;43 Database issue:D707-13; doi: 10.1093/nar/gku1117.				363494	OBJECTID
1133																		Giraldo-Calderon GI, Emrich SJ, MacCallum RM, Maslen G, Dialynas E, Topalis P, et al. VectorBase: an updated bioinformatics resource for invertebrate vectors and other organisms related with human diseases. Nucleic Acids Res. 2015;43 Database issue:D707-13; doi: 10.1093/nar/gku1117.				363495	OBJECTID
1134																		Giraldo-Calderon GI, Emrich SJ, MacCallum RM, Maslen G, Dialynas E, Topalis P, et al. VectorBase: an updated bioinformatics resource for invertebrate vectors and other organisms related with human diseases. Nucleic Acids Res. 2015;43 Database issue:D707-13; doi: 10.1093/nar/gku1117.				363496	OBJECTID
1135																		Giraldo-Calderon GI, Emrich SJ, MacCallum RM, Maslen G, Dialynas E, Topalis P, et al. VectorBase: an updated bioinformatics resource for invertebrate vectors and other organisms related with human diseases. Nucleic Acids Res. 2015;43 Database issue:D707-13; doi: 10.1093/nar/gku1117.				363497	OBJECTID
1136																		Giraldo-Calderon GI, Emrich SJ, MacCallum RM, Maslen G, Dialynas E, Topalis P, et al. VectorBase: an updated bioinformatics resource for invertebrate vectors and other organisms related with human diseases. Nucleic Acids Res. 2015;43 Database issue:D707-13; doi: 10.1093/nar/gku1117.				363498	OBJECTID
1137																		Giraldo-Calderon GI, Emrich SJ, MacCallum RM, Maslen G, Dialynas E, Topalis P, et al. VectorBase: an updated bioinformatics resource for invertebrate vectors and other organisms related with human diseases. Nucleic Acids Res. 2015;43 Database issue:D707-13; doi: 10.1093/nar/gku1117.				363499	OBJECTID
1138																		Giraldo-Calderon GI, Emrich SJ, MacCallum RM, Maslen G, Dialynas E, Topalis P, et al. VectorBase: an updated bioinformatics resource for invertebrate vectors and other organisms related with human diseases. Nucleic Acids Res. 2015;43 Database issue:D707-13; doi: 10.1093/nar/gku1117.				363500	OBJECTID
1139																		Giraldo-Calderon GI, Emrich SJ, MacCallum RM, Maslen G, Dialynas E, Topalis P, et al. VectorBase: an updated bioinformatics resource for invertebrate vectors and other organisms related with human diseases. Nucleic Acids Res. 2015;43 Database issue:D707-13; doi: 10.1093/nar/gku1117.				363501	OBJECTID
1140																		Giraldo-Calderon GI, Emrich SJ, MacCallum RM, Maslen G, Dialynas E, Topalis P, et al. VectorBase: an updated bioinformatics resource for invertebrate vectors and other organisms related with human diseases. Nucleic Acids Res. 2015;43 Database issue:D707-13; doi: 10.1093/nar/gku1117.				363502	OBJECTID
1141																		Giraldo-Calderon GI, Emrich SJ, MacCallum RM, Maslen G, Dialynas E, Topalis P, et al. VectorBase: an updated bioinformatics resource for invertebrate vectors and other organisms related with human diseases. Nucleic Acids Res. 2015;43 Database issue:D707-13; doi: 10.1093/nar/gku1117.				363503	OBJECTID
1142																		Giraldo-Calderon GI, Emrich SJ, MacCallum RM, Maslen G, Dialynas E, Topalis P, et al. VectorBase: an updated bioinformatics resource for invertebrate vectors and other organisms related with human diseases. Nucleic Acids Res. 2015;43 Database issue:D707-13; doi: 10.1093/nar/gku1117.				363504	OBJECTID
1143																		Giraldo-Calderon GI, Emrich SJ, MacCallum RM, Maslen G, Dialynas E, Topalis P, et al. VectorBase: an updated bioinformatics resource for invertebrate vectors and other organisms related with human diseases. Nucleic Acids Res. 2015;43 Database issue:D707-13; doi: 10.1093/nar/gku1117.				363505	OBJECTID
1144																		Giraldo-Calderon GI, Emrich SJ, MacCallum RM, Maslen G, Dialynas E, Topalis P, et al. VectorBase: an updated bioinformatics resource for invertebrate vectors and other organisms related with human diseases. Nucleic Acids Res. 2015;43 Database issue:D707-13; doi: 10.1093/nar/gku1117.				363506	OBJECTID
1145																		Giraldo-Calderon GI, Emrich SJ, MacCallum RM, Maslen G, Dialynas E, Topalis P, et al. VectorBase: an updated bioinformatics resource for invertebrate vectors and other organisms related with human diseases. Nucleic Acids Res. 2015;43 Database issue:D707-13; doi: 10.1093/nar/gku1117.				363507	OBJECTID
1146																		Giraldo-Calderon GI, Emrich SJ, MacCallum RM, Maslen G, Dialynas E, Topalis P, et al. VectorBase: an updated bioinformatics resource for invertebrate vectors and other organisms related with human diseases. Nucleic Acids Res. 2015;43 Database issue:D707-13; doi: 10.1093/nar/gku1117.				363508	OBJECTID
1147																		Giraldo-Calderon GI, Emrich SJ, MacCallum RM, Maslen G, Dialynas E, Topalis P, et al. VectorBase: an updated bioinformatics resource for invertebrate vectors and other organisms related with human diseases. Nucleic Acids Res. 2015;43 Database issue:D707-13; doi: 10.1093/nar/gku1117.				363509	OBJECTID
1148																		Giraldo-Calderon GI, Emrich SJ, MacCallum RM, Maslen G, Dialynas E, Topalis P, et al. VectorBase: an updated bioinformatics resource for invertebrate vectors and other organisms related with human diseases. Nucleic Acids Res. 2015;43 Database issue:D707-13; doi: 10.1093/nar/gku1117.				363510	OBJECTID
1149																		Giraldo-Calderon GI, Emrich SJ, MacCallum RM, Maslen G, Dialynas E, Topalis P, et al. VectorBase: an updated bioinformatics resource for invertebrate vectors and other organisms related with human diseases. Nucleic Acids Res. 2015;43 Database issue:D707-13; doi: 10.1093/nar/gku1117.				363511	OBJECTID
1150																		Giraldo-Calderon GI, Emrich SJ, MacCallum RM, Maslen G, Dialynas E, Topalis P, et al. VectorBase: an updated bioinformatics resource for invertebrate vectors and other organisms related with human diseases. Nucleic Acids Res. 2015;43 Database issue:D707-13; doi: 10.1093/nar/gku1117.				363512	OBJECTID
1151																		Giraldo-Calderon GI, Emrich SJ, MacCallum RM, Maslen G, Dialynas E, Topalis P, et al. VectorBase: an updated bioinformatics resource for invertebrate vectors and other organisms related with human diseases. Nucleic Acids Res. 2015;43 Database issue:D707-13; doi: 10.1093/nar/gku1117.				363513	OBJECTID
1152																		Giraldo-Calderon GI, Emrich SJ, MacCallum RM, Maslen G, Dialynas E, Topalis P, et al. VectorBase: an updated bioinformatics resource for invertebrate vectors and other organisms related with human diseases. Nucleic Acids Res. 2015;43 Database issue:D707-13; doi: 10.1093/nar/gku1117.				363514	OBJECTID
1153																		Giraldo-Calderon GI, Emrich SJ, MacCallum RM, Maslen G, Dialynas E, Topalis P, et al. VectorBase: an updated bioinformatics resource for invertebrate vectors and other organisms related with human diseases. Nucleic Acids Res. 2015;43 Database issue:D707-13; doi: 10.1093/nar/gku1117.				363515	OBJECTID
1154																		Giraldo-Calderon GI, Emrich SJ, MacCallum RM, Maslen G, Dialynas E, Topalis P, et al. VectorBase: an updated bioinformatics resource for invertebrate vectors and other organisms related with human diseases. Nucleic Acids Res. 2015;43 Database issue:D707-13; doi: 10.1093/nar/gku1117.				363516	OBJECTID
1155																		Giraldo-Calderon GI, Emrich SJ, MacCallum RM, Maslen G, Dialynas E, Topalis P, et al. VectorBase: an updated bioinformatics resource for invertebrate vectors and other organisms related with human diseases. Nucleic Acids Res. 2015;43 Database issue:D707-13; doi: 10.1093/nar/gku1117.				363517	OBJECTID
1156																		Giraldo-Calderon GI, Emrich SJ, MacCallum RM, Maslen G, Dialynas E, Topalis P, et al. VectorBase: an updated bioinformatics resource for invertebrate vectors and other organisms related with human diseases. Nucleic Acids Res. 2015;43 Database issue:D707-13; doi: 10.1093/nar/gku1117.				363518	OBJECTID
1157																		Giraldo-Calderon GI, Emrich SJ, MacCallum RM, Maslen G, Dialynas E, Topalis P, et al. VectorBase: an updated bioinformatics resource for invertebrate vectors and other organisms related with human diseases. Nucleic Acids Res. 2015;43 Database issue:D707-13; doi: 10.1093/nar/gku1117.				363519	OBJECTID
1158																		Giraldo-Calderon GI, Emrich SJ, MacCallum RM, Maslen G, Dialynas E, Topalis P, et al. VectorBase: an updated bioinformatics resource for invertebrate vectors and other organisms related with human diseases. Nucleic Acids Res. 2015;43 Database issue:D707-13; doi: 10.1093/nar/gku1117.				363520	OBJECTID
1159																		Giraldo-Calderon GI, Emrich SJ, MacCallum RM, Maslen G, Dialynas E, Topalis P, et al. VectorBase: an updated bioinformatics resource for invertebrate vectors and other organisms related with human diseases. Nucleic Acids Res. 2015;43 Database issue:D707-13; doi: 10.1093/nar/gku1117.				363521	OBJECTID
1160																		Giraldo-Calderon GI, Emrich SJ, MacCallum RM, Maslen G, Dialynas E, Topalis P, et al. VectorBase: an updated bioinformatics resource for invertebrate vectors and other organisms related with human diseases. Nucleic Acids Res. 2015;43 Database issue:D707-13; doi: 10.1093/nar/gku1117.				363522	OBJECTID
1161																		Giraldo-Calderon GI, Emrich SJ, MacCallum RM, Maslen G, Dialynas E, Topalis P, et al. VectorBase: an updated bioinformatics resource for invertebrate vectors and other organisms related with human diseases. Nucleic Acids Res. 2015;43 Database issue:D707-13; doi: 10.1093/nar/gku1117.				363523	OBJECTID
1162																		Giraldo-Calderon GI, Emrich SJ, MacCallum RM, Maslen G, Dialynas E, Topalis P, et al. VectorBase: an updated bioinformatics resource for invertebrate vectors and other organisms related with human diseases. Nucleic Acids Res. 2015;43 Database issue:D707-13; doi: 10.1093/nar/gku1117.				363524	OBJECTID
1163																		Giraldo-Calderon GI, Emrich SJ, MacCallum RM, Maslen G, Dialynas E, Topalis P, et al. VectorBase: an updated bioinformatics resource for invertebrate vectors and other organisms related with human diseases. Nucleic Acids Res. 2015;43 Database issue:D707-13; doi: 10.1093/nar/gku1117.				363525	OBJECTID
1164																		Giraldo-Calderon GI, Emrich SJ, MacCallum RM, Maslen G, Dialynas E, Topalis P, et al. VectorBase: an updated bioinformatics resource for invertebrate vectors and other organisms related with human diseases. Nucleic Acids Res. 2015;43 Database issue:D707-13; doi: 10.1093/nar/gku1117.				363526	OBJECTID
1165																		Giraldo-Calderon GI, Emrich SJ, MacCallum RM, Maslen G, Dialynas E, Topalis P, et al. VectorBase: an updated bioinformatics resource for invertebrate vectors and other organisms related with human diseases. Nucleic Acids Res. 2015;43 Database issue:D707-13; doi: 10.1093/nar/gku1117.				363527	OBJECTID
1166																		Giraldo-Calderon GI, Emrich SJ, MacCallum RM, Maslen G, Dialynas E, Topalis P, et al. VectorBase: an updated bioinformatics resource for invertebrate vectors and other organisms related with human diseases. Nucleic Acids Res. 2015;43 Database issue:D707-13; doi: 10.1093/nar/gku1117.				363528	OBJECTID
1167																		Giraldo-Calderon GI, Emrich SJ, MacCallum RM, Maslen G, Dialynas E, Topalis P, et al. VectorBase: an updated bioinformatics resource for invertebrate vectors and other organisms related with human diseases. Nucleic Acids Res. 2015;43 Database issue:D707-13; doi: 10.1093/nar/gku1117.				363529	OBJECTID
1168																		Giraldo-Calderon GI, Emrich SJ, MacCallum RM, Maslen G, Dialynas E, Topalis P, et al. VectorBase: an updated bioinformatics resource for invertebrate vectors and other organisms related with human diseases. Nucleic Acids Res. 2015;43 Database issue:D707-13; doi: 10.1093/nar/gku1117.				363530	OBJECTID
1169																		Giraldo-Calderon GI, Emrich SJ, MacCallum RM, Maslen G, Dialynas E, Topalis P, et al. VectorBase: an updated bioinformatics resource for invertebrate vectors and other organisms related with human diseases. Nucleic Acids Res. 2015;43 Database issue:D707-13; doi: 10.1093/nar/gku1117.				363531	OBJECTID
1170																		Giraldo-Calderon GI, Emrich SJ, MacCallum RM, Maslen G, Dialynas E, Topalis P, et al. VectorBase: an updated bioinformatics resource for invertebrate vectors and other organisms related with human diseases. Nucleic Acids Res. 2015;43 Database issue:D707-13; doi: 10.1093/nar/gku1117.				363532	OBJECTID
1171																		Giraldo-Calderon GI, Emrich SJ, MacCallum RM, Maslen G, Dialynas E, Topalis P, et al. VectorBase: an updated bioinformatics resource for invertebrate vectors and other organisms related with human diseases. Nucleic Acids Res. 2015;43 Database issue:D707-13; doi: 10.1093/nar/gku1117.				363533	OBJECTID
1172																		Giraldo-Calderon GI, Emrich SJ, MacCallum RM, Maslen G, Dialynas E, Topalis P, et al. VectorBase: an updated bioinformatics resource for invertebrate vectors and other organisms related with human diseases. Nucleic Acids Res. 2015;43 Database issue:D707-13; doi: 10.1093/nar/gku1117.				363534	OBJECTID
1173																		Giraldo-Calderon GI, Emrich SJ, MacCallum RM, Maslen G, Dialynas E, Topalis P, et al. VectorBase: an updated bioinformatics resource for invertebrate vectors and other organisms related with human diseases. Nucleic Acids Res. 2015;43 Database issue:D707-13; doi: 10.1093/nar/gku1117.				363535	OBJECTID
1174																		Giraldo-Calderon GI, Emrich SJ, MacCallum RM, Maslen G, Dialynas E, Topalis P, et al. VectorBase: an updated bioinformatics resource for invertebrate vectors and other organisms related with human diseases. Nucleic Acids Res. 2015;43 Database issue:D707-13; doi: 10.1093/nar/gku1117.				363536	OBJECTID
1175																		Giraldo-Calderon GI, Emrich SJ, MacCallum RM, Maslen G, Dialynas E, Topalis P, et al. VectorBase: an updated bioinformatics resource for invertebrate vectors and other organisms related with human diseases. Nucleic Acids Res. 2015;43 Database issue:D707-13; doi: 10.1093/nar/gku1117.				363537	OBJECTID
1176																		Giraldo-Calderon GI, Emrich SJ, MacCallum RM, Maslen G, Dialynas E, Topalis P, et al. VectorBase: an updated bioinformatics resource for invertebrate vectors and other organisms related with human diseases. Nucleic Acids Res. 2015;43 Database issue:D707-13; doi: 10.1093/nar/gku1117.				363538	OBJECTID
1177																		Giraldo-Calderon GI, Emrich SJ, MacCallum RM, Maslen G, Dialynas E, Topalis P, et al. VectorBase: an updated bioinformatics resource for invertebrate vectors and other organisms related with human diseases. Nucleic Acids Res. 2015;43 Database issue:D707-13; doi: 10.1093/nar/gku1117.				363539	OBJECTID
1178																		Giraldo-Calderon GI, Emrich SJ, MacCallum RM, Maslen G, Dialynas E, Topalis P, et al. VectorBase: an updated bioinformatics resource for invertebrate vectors and other organisms related with human diseases. Nucleic Acids Res. 2015;43 Database issue:D707-13; doi: 10.1093/nar/gku1117.				363540	OBJECTID
1179																		Giraldo-Calderon GI, Emrich SJ, MacCallum RM, Maslen G, Dialynas E, Topalis P, et al. VectorBase: an updated bioinformatics resource for invertebrate vectors and other organisms related with human diseases. Nucleic Acids Res. 2015;43 Database issue:D707-13; doi: 10.1093/nar/gku1117.				363541	OBJECTID
1180																		Giraldo-Calderon GI, Emrich SJ, MacCallum RM, Maslen G, Dialynas E, Topalis P, et al. VectorBase: an updated bioinformatics resource for invertebrate vectors and other organisms related with human diseases. Nucleic Acids Res. 2015;43 Database issue:D707-13; doi: 10.1093/nar/gku1117.				363542	OBJECTID
1181																		Giraldo-Calderon GI, Emrich SJ, MacCallum RM, Maslen G, Dialynas E, Topalis P, et al. VectorBase: an updated bioinformatics resource for invertebrate vectors and other organisms related with human diseases. Nucleic Acids Res. 2015;43 Database issue:D707-13; doi: 10.1093/nar/gku1117.				363543	OBJECTID
1182																		Giraldo-Calderon GI, Emrich SJ, MacCallum RM, Maslen G, Dialynas E, Topalis P, et al. VectorBase: an updated bioinformatics resource for invertebrate vectors and other organisms related with human diseases. Nucleic Acids Res. 2015;43 Database issue:D707-13; doi: 10.1093/nar/gku1117.				363544	OBJECTID
1183																		Giraldo-Calderon GI, Emrich SJ, MacCallum RM, Maslen G, Dialynas E, Topalis P, et al. VectorBase: an updated bioinformatics resource for invertebrate vectors and other organisms related with human diseases. Nucleic Acids Res. 2015;43 Database issue:D707-13; doi: 10.1093/nar/gku1117.				363545	OBJECTID
1184																		Giraldo-Calderon GI, Emrich SJ, MacCallum RM, Maslen G, Dialynas E, Topalis P, et al. VectorBase: an updated bioinformatics resource for invertebrate vectors and other organisms related with human diseases. Nucleic Acids Res. 2015;43 Database issue:D707-13; doi: 10.1093/nar/gku1117.				363785	OBJECTID
1185																		Giraldo-Calderon GI, Emrich SJ, MacCallum RM, Maslen G, Dialynas E, Topalis P, et al. VectorBase: an updated bioinformatics resource for invertebrate vectors and other organisms related with human diseases. Nucleic Acids Res. 2015;43 Database issue:D707-13; doi: 10.1093/nar/gku1117.				363786	OBJECTID
1186																		Giraldo-Calderon GI, Emrich SJ, MacCallum RM, Maslen G, Dialynas E, Topalis P, et al. VectorBase: an updated bioinformatics resource for invertebrate vectors and other organisms related with human diseases. Nucleic Acids Res. 2015;43 Database issue:D707-13; doi: 10.1093/nar/gku1117.				363787	OBJECTID
1187																		Giraldo-Calderon GI, Emrich SJ, MacCallum RM, Maslen G, Dialynas E, Topalis P, et al. VectorBase: an updated bioinformatics resource for invertebrate vectors and other organisms related with human diseases. Nucleic Acids Res. 2015;43 Database issue:D707-13; doi: 10.1093/nar/gku1117.				363788	OBJECTID
1188																		Giraldo-Calderon GI, Emrich SJ, MacCallum RM, Maslen G, Dialynas E, Topalis P, et al. VectorBase: an updated bioinformatics resource for invertebrate vectors and other organisms related with human diseases. Nucleic Acids Res. 2015;43 Database issue:D707-13; doi: 10.1093/nar/gku1117.				363789	OBJECTID
1189																		Giraldo-Calderon GI, Emrich SJ, MacCallum RM, Maslen G, Dialynas E, Topalis P, et al. VectorBase: an updated bioinformatics resource for invertebrate vectors and other organisms related with human diseases. Nucleic Acids Res. 2015;43 Database issue:D707-13; doi: 10.1093/nar/gku1117.				363790	OBJECTID
1190																		Giraldo-Calderon GI, Emrich SJ, MacCallum RM, Maslen G, Dialynas E, Topalis P, et al. VectorBase: an updated bioinformatics resource for invertebrate vectors and other organisms related with human diseases. Nucleic Acids Res. 2015;43 Database issue:D707-13; doi: 10.1093/nar/gku1117.				363791	OBJECTID
1191																		Giraldo-Calderon GI, Emrich SJ, MacCallum RM, Maslen G, Dialynas E, Topalis P, et al. VectorBase: an updated bioinformatics resource for invertebrate vectors and other organisms related with human diseases. Nucleic Acids Res. 2015;43 Database issue:D707-13; doi: 10.1093/nar/gku1117.				363792	OBJECTID
1192																		Giraldo-Calderon GI, Emrich SJ, MacCallum RM, Maslen G, Dialynas E, Topalis P, et al. VectorBase: an updated bioinformatics resource for invertebrate vectors and other organisms related with human diseases. Nucleic Acids Res. 2015;43 Database issue:D707-13; doi: 10.1093/nar/gku1117.				363793	OBJECTID
1193																		Giraldo-Calderon GI, Emrich SJ, MacCallum RM, Maslen G, Dialynas E, Topalis P, et al. VectorBase: an updated bioinformatics resource for invertebrate vectors and other organisms related with human diseases. Nucleic Acids Res. 2015;43 Database issue:D707-13; doi: 10.1093/nar/gku1117.				363794	OBJECTID
1194																		Giraldo-Calderon GI, Emrich SJ, MacCallum RM, Maslen G, Dialynas E, Topalis P, et al. VectorBase: an updated bioinformatics resource for invertebrate vectors and other organisms related with human diseases. Nucleic Acids Res. 2015;43 Database issue:D707-13; doi: 10.1093/nar/gku1117.				363795	OBJECTID
1195																		Giraldo-Calderon GI, Emrich SJ, MacCallum RM, Maslen G, Dialynas E, Topalis P, et al. VectorBase: an updated bioinformatics resource for invertebrate vectors and other organisms related with human diseases. Nucleic Acids Res. 2015;43 Database issue:D707-13; doi: 10.1093/nar/gku1117.				363796	OBJECTID
1196																		Giraldo-Calderon GI, Emrich SJ, MacCallum RM, Maslen G, Dialynas E, Topalis P, et al. VectorBase: an updated bioinformatics resource for invertebrate vectors and other organisms related with human diseases. Nucleic Acids Res. 2015;43 Database issue:D707-13; doi: 10.1093/nar/gku1117.				363797	OBJECTID
1197																		Giraldo-Calderon GI, Emrich SJ, MacCallum RM, Maslen G, Dialynas E, Topalis P, et al. VectorBase: an updated bioinformatics resource for invertebrate vectors and other organisms related with human diseases. Nucleic Acids Res. 2015;43 Database issue:D707-13; doi: 10.1093/nar/gku1117.				363798	OBJECTID
1198																		Giraldo-Calderon GI, Emrich SJ, MacCallum RM, Maslen G, Dialynas E, Topalis P, et al. VectorBase: an updated bioinformatics resource for invertebrate vectors and other organisms related with human diseases. Nucleic Acids Res. 2015;43 Database issue:D707-13; doi: 10.1093/nar/gku1117.				363799	OBJECTID
1199																		Giraldo-Calderon GI, Emrich SJ, MacCallum RM, Maslen G, Dialynas E, Topalis P, et al. VectorBase: an updated bioinformatics resource for invertebrate vectors and other organisms related with human diseases. Nucleic Acids Res. 2015;43 Database issue:D707-13; doi: 10.1093/nar/gku1117.				363800	OBJECTID
1200																		Giraldo-Calderon GI, Emrich SJ, MacCallum RM, Maslen G, Dialynas E, Topalis P, et al. VectorBase: an updated bioinformatics resource for invertebrate vectors and other organisms related with human diseases. Nucleic Acids Res. 2015;43 Database issue:D707-13; doi: 10.1093/nar/gku1117.				363801	OBJECTID
1201																		Giraldo-Calderon GI, Emrich SJ, MacCallum RM, Maslen G, Dialynas E, Topalis P, et al. VectorBase: an updated bioinformatics resource for invertebrate vectors and other organisms related with human diseases. Nucleic Acids Res. 2015;43 Database issue:D707-13; doi: 10.1093/nar/gku1117.				363802	OBJECTID
1202																		Giraldo-Calderon GI, Emrich SJ, MacCallum RM, Maslen G, Dialynas E, Topalis P, et al. VectorBase: an updated bioinformatics resource for invertebrate vectors and other organisms related with human diseases. Nucleic Acids Res. 2015;43 Database issue:D707-13; doi: 10.1093/nar/gku1117.				363803	OBJECTID
1203																		Giraldo-Calderon GI, Emrich SJ, MacCallum RM, Maslen G, Dialynas E, Topalis P, et al. VectorBase: an updated bioinformatics resource for invertebrate vectors and other organisms related with human diseases. Nucleic Acids Res. 2015;43 Database issue:D707-13; doi: 10.1093/nar/gku1117.				363804	OBJECTID
1204																		Giraldo-Calderon GI, Emrich SJ, MacCallum RM, Maslen G, Dialynas E, Topalis P, et al. VectorBase: an updated bioinformatics resource for invertebrate vectors and other organisms related with human diseases. Nucleic Acids Res. 2015;43 Database issue:D707-13; doi: 10.1093/nar/gku1117.				363805	OBJECTID
1205																		Giraldo-Calderon GI, Emrich SJ, MacCallum RM, Maslen G, Dialynas E, Topalis P, et al. VectorBase: an updated bioinformatics resource for invertebrate vectors and other organisms related with human diseases. Nucleic Acids Res. 2015;43 Database issue:D707-13; doi: 10.1093/nar/gku1117.				363806	OBJECTID
1206																		Giraldo-Calderon GI, Emrich SJ, MacCallum RM, Maslen G, Dialynas E, Topalis P, et al. VectorBase: an updated bioinformatics resource for invertebrate vectors and other organisms related with human diseases. Nucleic Acids Res. 2015;43 Database issue:D707-13; doi: 10.1093/nar/gku1117.				363807	OBJECTID
1207																		Giraldo-Calderon GI, Emrich SJ, MacCallum RM, Maslen G, Dialynas E, Topalis P, et al. VectorBase: an updated bioinformatics resource for invertebrate vectors and other organisms related with human diseases. Nucleic Acids Res. 2015;43 Database issue:D707-13; doi: 10.1093/nar/gku1117.				363808	OBJECTID
1208																		Giraldo-Calderon GI, Emrich SJ, MacCallum RM, Maslen G, Dialynas E, Topalis P, et al. VectorBase: an updated bioinformatics resource for invertebrate vectors and other organisms related with human diseases. Nucleic Acids Res. 2015;43 Database issue:D707-13; doi: 10.1093/nar/gku1117.				363809	OBJECTID
1209																		Giraldo-Calderon GI, Emrich SJ, MacCallum RM, Maslen G, Dialynas E, Topalis P, et al. VectorBase: an updated bioinformatics resource for invertebrate vectors and other organisms related with human diseases. Nucleic Acids Res. 2015;43 Database issue:D707-13; doi: 10.1093/nar/gku1117.				363810	OBJECTID
1210																		Giraldo-Calderon GI, Emrich SJ, MacCallum RM, Maslen G, Dialynas E, Topalis P, et al. VectorBase: an updated bioinformatics resource for invertebrate vectors and other organisms related with human diseases. Nucleic Acids Res. 2015;43 Database issue:D707-13; doi: 10.1093/nar/gku1117.				363811	OBJECTID
1211																		Giraldo-Calderon GI, Emrich SJ, MacCallum RM, Maslen G, Dialynas E, Topalis P, et al. VectorBase: an updated bioinformatics resource for invertebrate vectors and other organisms related with human diseases. Nucleic Acids Res. 2015;43 Database issue:D707-13; doi: 10.1093/nar/gku1117.				363812	OBJECTID
1212																		Giraldo-Calderon GI, Emrich SJ, MacCallum RM, Maslen G, Dialynas E, Topalis P, et al. VectorBase: an updated bioinformatics resource for invertebrate vectors and other organisms related with human diseases. Nucleic Acids Res. 2015;43 Database issue:D707-13; doi: 10.1093/nar/gku1117.				363813	OBJECTID
1213																		Giraldo-Calderon GI, Emrich SJ, MacCallum RM, Maslen G, Dialynas E, Topalis P, et al. VectorBase: an updated bioinformatics resource for invertebrate vectors and other organisms related with human diseases. Nucleic Acids Res. 2015;43 Database issue:D707-13; doi: 10.1093/nar/gku1117.				363814	OBJECTID
1214																		Giraldo-Calderon GI, Emrich SJ, MacCallum RM, Maslen G, Dialynas E, Topalis P, et al. VectorBase: an updated bioinformatics resource for invertebrate vectors and other organisms related with human diseases. Nucleic Acids Res. 2015;43 Database issue:D707-13; doi: 10.1093/nar/gku1117.				363815	OBJECTID
1215																		Giraldo-Calderon GI, Emrich SJ, MacCallum RM, Maslen G, Dialynas E, Topalis P, et al. VectorBase: an updated bioinformatics resource for invertebrate vectors and other organisms related with human diseases. Nucleic Acids Res. 2015;43 Database issue:D707-13; doi: 10.1093/nar/gku1117.				363816	OBJECTID
1216																		Giraldo-Calderon GI, Emrich SJ, MacCallum RM, Maslen G, Dialynas E, Topalis P, et al. VectorBase: an updated bioinformatics resource for invertebrate vectors and other organisms related with human diseases. Nucleic Acids Res. 2015;43 Database issue:D707-13; doi: 10.1093/nar/gku1117.				363817	OBJECTID
1217																		Giraldo-Calderon GI, Emrich SJ, MacCallum RM, Maslen G, Dialynas E, Topalis P, et al. VectorBase: an updated bioinformatics resource for invertebrate vectors and other organisms related with human diseases. Nucleic Acids Res. 2015;43 Database issue:D707-13; doi: 10.1093/nar/gku1117.				363818	OBJECTID
1218																		Giraldo-Calderon GI, Emrich SJ, MacCallum RM, Maslen G, Dialynas E, Topalis P, et al. VectorBase: an updated bioinformatics resource for invertebrate vectors and other organisms related with human diseases. Nucleic Acids Res. 2015;43 Database issue:D707-13; doi: 10.1093/nar/gku1117.				363819	OBJECTID
1219																		Giraldo-Calderon GI, Emrich SJ, MacCallum RM, Maslen G, Dialynas E, Topalis P, et al. VectorBase: an updated bioinformatics resource for invertebrate vectors and other organisms related with human diseases. Nucleic Acids Res. 2015;43 Database issue:D707-13; doi: 10.1093/nar/gku1117.				363820	OBJECTID
1220																		Giraldo-Calderon GI, Emrich SJ, MacCallum RM, Maslen G, Dialynas E, Topalis P, et al. VectorBase: an updated bioinformatics resource for invertebrate vectors and other organisms related with human diseases. Nucleic Acids Res. 2015;43 Database issue:D707-13; doi: 10.1093/nar/gku1117.				363821	OBJECTID
1221																		Giraldo-Calderon GI, Emrich SJ, MacCallum RM, Maslen G, Dialynas E, Topalis P, et al. VectorBase: an updated bioinformatics resource for invertebrate vectors and other organisms related with human diseases. Nucleic Acids Res. 2015;43 Database issue:D707-13; doi: 10.1093/nar/gku1117.				363822	OBJECTID
1222																		Giraldo-Calderon GI, Emrich SJ, MacCallum RM, Maslen G, Dialynas E, Topalis P, et al. VectorBase: an updated bioinformatics resource for invertebrate vectors and other organisms related with human diseases. Nucleic Acids Res. 2015;43 Database issue:D707-13; doi: 10.1093/nar/gku1117.				363823	OBJECTID
1223																		Giraldo-Calderon GI, Emrich SJ, MacCallum RM, Maslen G, Dialynas E, Topalis P, et al. VectorBase: an updated bioinformatics resource for invertebrate vectors and other organisms related with human diseases. Nucleic Acids Res. 2015;43 Database issue:D707-13; doi: 10.1093/nar/gku1117.				363824	OBJECTID
1224																		Giraldo-Calderon GI, Emrich SJ, MacCallum RM, Maslen G, Dialynas E, Topalis P, et al. VectorBase: an updated bioinformatics resource for invertebrate vectors and other organisms related with human diseases. Nucleic Acids Res. 2015;43 Database issue:D707-13; doi: 10.1093/nar/gku1117.				364488	OBJECTID
1225																		Giraldo-Calderon GI, Emrich SJ, MacCallum RM, Maslen G, Dialynas E, Topalis P, et al. VectorBase: an updated bioinformatics resource for invertebrate vectors and other organisms related with human diseases. Nucleic Acids Res. 2015;43 Database issue:D707-13; doi: 10.1093/nar/gku1117.				364622	OBJECTID
1226																		Giraldo-Calderon GI, Emrich SJ, MacCallum RM, Maslen G, Dialynas E, Topalis P, et al. VectorBase: an updated bioinformatics resource for invertebrate vectors and other organisms related with human diseases. Nucleic Acids Res. 2015;43 Database issue:D707-13; doi: 10.1093/nar/gku1117.				364710	OBJECTID
1227																		Giraldo-Calderon GI, Emrich SJ, MacCallum RM, Maslen G, Dialynas E, Topalis P, et al. VectorBase: an updated bioinformatics resource for invertebrate vectors and other organisms related with human diseases. Nucleic Acids Res. 2015;43 Database issue:D707-13; doi: 10.1093/nar/gku1117.				364722	OBJECTID
1228																		Giraldo-Calderon GI, Emrich SJ, MacCallum RM, Maslen G, Dialynas E, Topalis P, et al. VectorBase: an updated bioinformatics resource for invertebrate vectors and other organisms related with human diseases. Nucleic Acids Res. 2015;43 Database issue:D707-13; doi: 10.1093/nar/gku1117.				364779	OBJECTID
1229																		Giraldo-Calderon GI, Emrich SJ, MacCallum RM, Maslen G, Dialynas E, Topalis P, et al. VectorBase: an updated bioinformatics resource for invertebrate vectors and other organisms related with human diseases. Nucleic Acids Res. 2015;43 Database issue:D707-13; doi: 10.1093/nar/gku1117.				364790	OBJECTID
1230																		Giraldo-Calderon GI, Emrich SJ, MacCallum RM, Maslen G, Dialynas E, Topalis P, et al. VectorBase: an updated bioinformatics resource for invertebrate vectors and other organisms related with human diseases. Nucleic Acids Res. 2015;43 Database issue:D707-13; doi: 10.1093/nar/gku1117.				364912	OBJECTID
1231																		Giraldo-Calderon GI, Emrich SJ, MacCallum RM, Maslen G, Dialynas E, Topalis P, et al. VectorBase: an updated bioinformatics resource for invertebrate vectors and other organisms related with human diseases. Nucleic Acids Res. 2015;43 Database issue:D707-13; doi: 10.1093/nar/gku1117.				364972	OBJECTID
1232																		Giraldo-Calderon GI, Emrich SJ, MacCallum RM, Maslen G, Dialynas E, Topalis P, et al. VectorBase: an updated bioinformatics resource for invertebrate vectors and other organisms related with human diseases. Nucleic Acids Res. 2015;43 Database issue:D707-13; doi: 10.1093/nar/gku1117.				365131	OBJECTID
1233																		Giraldo-Calderon GI, Emrich SJ, MacCallum RM, Maslen G, Dialynas E, Topalis P, et al. VectorBase: an updated bioinformatics resource for invertebrate vectors and other organisms related with human diseases. Nucleic Acids Res. 2015;43 Database issue:D707-13; doi: 10.1093/nar/gku1117.				365163	OBJECTID
1234																		Giraldo-Calderon GI, Emrich SJ, MacCallum RM, Maslen G, Dialynas E, Topalis P, et al. VectorBase: an updated bioinformatics resource for invertebrate vectors and other organisms related with human diseases. Nucleic Acids Res. 2015;43 Database issue:D707-13; doi: 10.1093/nar/gku1117.				365164	OBJECTID
1235																		Giraldo-Calderon GI, Emrich SJ, MacCallum RM, Maslen G, Dialynas E, Topalis P, et al. VectorBase: an updated bioinformatics resource for invertebrate vectors and other organisms related with human diseases. Nucleic Acids Res. 2015;43 Database issue:D707-13; doi: 10.1093/nar/gku1117.				365219	OBJECTID
1236																		Giraldo-Calderon GI, Emrich SJ, MacCallum RM, Maslen G, Dialynas E, Topalis P, et al. VectorBase: an updated bioinformatics resource for invertebrate vectors and other organisms related with human diseases. Nucleic Acids Res. 2015;43 Database issue:D707-13; doi: 10.1093/nar/gku1117.				365304	OBJECTID
1237																		Giraldo-Calderon GI, Emrich SJ, MacCallum RM, Maslen G, Dialynas E, Topalis P, et al. VectorBase: an updated bioinformatics resource for invertebrate vectors and other organisms related with human diseases. Nucleic Acids Res. 2015;43 Database issue:D707-13; doi: 10.1093/nar/gku1117.				365457	OBJECTID
1238																		Giraldo-Calderon GI, Emrich SJ, MacCallum RM, Maslen G, Dialynas E, Topalis P, et al. VectorBase: an updated bioinformatics resource for invertebrate vectors and other organisms related with human diseases. Nucleic Acids Res. 2015;43 Database issue:D707-13; doi: 10.1093/nar/gku1117.				365481	OBJECTID
1239																		Giraldo-Calderon GI, Emrich SJ, MacCallum RM, Maslen G, Dialynas E, Topalis P, et al. VectorBase: an updated bioinformatics resource for invertebrate vectors and other organisms related with human diseases. Nucleic Acids Res. 2015;43 Database issue:D707-13; doi: 10.1093/nar/gku1117.				365488	OBJECTID
1240																		Giraldo-Calderon GI, Emrich SJ, MacCallum RM, Maslen G, Dialynas E, Topalis P, et al. VectorBase: an updated bioinformatics resource for invertebrate vectors and other organisms related with human diseases. Nucleic Acids Res. 2015;43 Database issue:D707-13; doi: 10.1093/nar/gku1117.				365491	OBJECTID
1241																		Giraldo-Calderon GI, Emrich SJ, MacCallum RM, Maslen G, Dialynas E, Topalis P, et al. VectorBase: an updated bioinformatics resource for invertebrate vectors and other organisms related with human diseases. Nucleic Acids Res. 2015;43 Database issue:D707-13; doi: 10.1093/nar/gku1117.				365517	OBJECTID
1242																		Giraldo-Calderon GI, Emrich SJ, MacCallum RM, Maslen G, Dialynas E, Topalis P, et al. VectorBase: an updated bioinformatics resource for invertebrate vectors and other organisms related with human diseases. Nucleic Acids Res. 2015;43 Database issue:D707-13; doi: 10.1093/nar/gku1117.				365684	OBJECTID
1243																		Giraldo-Calderon GI, Emrich SJ, MacCallum RM, Maslen G, Dialynas E, Topalis P, et al. VectorBase: an updated bioinformatics resource for invertebrate vectors and other organisms related with human diseases. Nucleic Acids Res. 2015;43 Database issue:D707-13; doi: 10.1093/nar/gku1117.				365782	OBJECTID
1244																		Giraldo-Calderon GI, Emrich SJ, MacCallum RM, Maslen G, Dialynas E, Topalis P, et al. VectorBase: an updated bioinformatics resource for invertebrate vectors and other organisms related with human diseases. Nucleic Acids Res. 2015;43 Database issue:D707-13; doi: 10.1093/nar/gku1117.				365965	OBJECTID
1245																		Giraldo-Calderon GI, Emrich SJ, MacCallum RM, Maslen G, Dialynas E, Topalis P, et al. VectorBase: an updated bioinformatics resource for invertebrate vectors and other organisms related with human diseases. Nucleic Acids Res. 2015;43 Database issue:D707-13; doi: 10.1093/nar/gku1117.				365974	OBJECTID
1246																		Giraldo-Calderon GI, Emrich SJ, MacCallum RM, Maslen G, Dialynas E, Topalis P, et al. VectorBase: an updated bioinformatics resource for invertebrate vectors and other organisms related with human diseases. Nucleic Acids Res. 2015;43 Database issue:D707-13; doi: 10.1093/nar/gku1117.				366090	OBJECTID
1247																		Giraldo-Calderon GI, Emrich SJ, MacCallum RM, Maslen G, Dialynas E, Topalis P, et al. VectorBase: an updated bioinformatics resource for invertebrate vectors and other organisms related with human diseases. Nucleic Acids Res. 2015;43 Database issue:D707-13; doi: 10.1093/nar/gku1117.				366117	OBJECTID
1248																		Giraldo-Calderon GI, Emrich SJ, MacCallum RM, Maslen G, Dialynas E, Topalis P, et al. VectorBase: an updated bioinformatics resource for invertebrate vectors and other organisms related with human diseases. Nucleic Acids Res. 2015;43 Database issue:D707-13; doi: 10.1093/nar/gku1117.				366161	OBJECTID
1249																		Giraldo-Calderon GI, Emrich SJ, MacCallum RM, Maslen G, Dialynas E, Topalis P, et al. VectorBase: an updated bioinformatics resource for invertebrate vectors and other organisms related with human diseases. Nucleic Acids Res. 2015;43 Database issue:D707-13; doi: 10.1093/nar/gku1117.				366162	OBJECTID
1250																		Giraldo-Calderon GI, Emrich SJ, MacCallum RM, Maslen G, Dialynas E, Topalis P, et al. VectorBase: an updated bioinformatics resource for invertebrate vectors and other organisms related with human diseases. Nucleic Acids Res. 2015;43 Database issue:D707-13; doi: 10.1093/nar/gku1117.				366172	OBJECTID
1251																		Giraldo-Calderon GI, Emrich SJ, MacCallum RM, Maslen G, Dialynas E, Topalis P, et al. VectorBase: an updated bioinformatics resource for invertebrate vectors and other organisms related with human diseases. Nucleic Acids Res. 2015;43 Database issue:D707-13; doi: 10.1093/nar/gku1117.				366274	OBJECTID
1252																		Giraldo-Calderon GI, Emrich SJ, MacCallum RM, Maslen G, Dialynas E, Topalis P, et al. VectorBase: an updated bioinformatics resource for invertebrate vectors and other organisms related with human diseases. Nucleic Acids Res. 2015;43 Database issue:D707-13; doi: 10.1093/nar/gku1117.				366305	OBJECTID
1253																		Giraldo-Calderon GI, Emrich SJ, MacCallum RM, Maslen G, Dialynas E, Topalis P, et al. VectorBase: an updated bioinformatics resource for invertebrate vectors and other organisms related with human diseases. Nucleic Acids Res. 2015;43 Database issue:D707-13; doi: 10.1093/nar/gku1117.				366317	OBJECTID
1254																		Giraldo-Calderon GI, Emrich SJ, MacCallum RM, Maslen G, Dialynas E, Topalis P, et al. VectorBase: an updated bioinformatics resource for invertebrate vectors and other organisms related with human diseases. Nucleic Acids Res. 2015;43 Database issue:D707-13; doi: 10.1093/nar/gku1117.				366347	OBJECTID
1255																		Giraldo-Calderon GI, Emrich SJ, MacCallum RM, Maslen G, Dialynas E, Topalis P, et al. VectorBase: an updated bioinformatics resource for invertebrate vectors and other organisms related with human diseases. Nucleic Acids Res. 2015;43 Database issue:D707-13; doi: 10.1093/nar/gku1117.				366348	OBJECTID
1256																		Giraldo-Calderon GI, Emrich SJ, MacCallum RM, Maslen G, Dialynas E, Topalis P, et al. VectorBase: an updated bioinformatics resource for invertebrate vectors and other organisms related with human diseases. Nucleic Acids Res. 2015;43 Database issue:D707-13; doi: 10.1093/nar/gku1117.				366349	OBJECTID
1257																		Giraldo-Calderon GI, Emrich SJ, MacCallum RM, Maslen G, Dialynas E, Topalis P, et al. VectorBase: an updated bioinformatics resource for invertebrate vectors and other organisms related with human diseases. Nucleic Acids Res. 2015;43 Database issue:D707-13; doi: 10.1093/nar/gku1117.				366419	OBJECTID
1258																		Giraldo-Calderon GI, Emrich SJ, MacCallum RM, Maslen G, Dialynas E, Topalis P, et al. VectorBase: an updated bioinformatics resource for invertebrate vectors and other organisms related with human diseases. Nucleic Acids Res. 2015;43 Database issue:D707-13; doi: 10.1093/nar/gku1117.				366420	OBJECTID
1259																		Giraldo-Calderon GI, Emrich SJ, MacCallum RM, Maslen G, Dialynas E, Topalis P, et al. VectorBase: an updated bioinformatics resource for invertebrate vectors and other organisms related with human diseases. Nucleic Acids Res. 2015;43 Database issue:D707-13; doi: 10.1093/nar/gku1117.				366449	OBJECTID
1260																		Giraldo-Calderon GI, Emrich SJ, MacCallum RM, Maslen G, Dialynas E, Topalis P, et al. VectorBase: an updated bioinformatics resource for invertebrate vectors and other organisms related with human diseases. Nucleic Acids Res. 2015;43 Database issue:D707-13; doi: 10.1093/nar/gku1117.				366458	OBJECTID
1261																		Giraldo-Calderon GI, Emrich SJ, MacCallum RM, Maslen G, Dialynas E, Topalis P, et al. VectorBase: an updated bioinformatics resource for invertebrate vectors and other organisms related with human diseases. Nucleic Acids Res. 2015;43 Database issue:D707-13; doi: 10.1093/nar/gku1117.				366461	OBJECTID
1262																		Giraldo-Calderon GI, Emrich SJ, MacCallum RM, Maslen G, Dialynas E, Topalis P, et al. VectorBase: an updated bioinformatics resource for invertebrate vectors and other organisms related with human diseases. Nucleic Acids Res. 2015;43 Database issue:D707-13; doi: 10.1093/nar/gku1117.				366464	OBJECTID
1263																		Giraldo-Calderon GI, Emrich SJ, MacCallum RM, Maslen G, Dialynas E, Topalis P, et al. VectorBase: an updated bioinformatics resource for invertebrate vectors and other organisms related with human diseases. Nucleic Acids Res. 2015;43 Database issue:D707-13; doi: 10.1093/nar/gku1117.				366470	OBJECTID
1264																		Giraldo-Calderon GI, Emrich SJ, MacCallum RM, Maslen G, Dialynas E, Topalis P, et al. VectorBase: an updated bioinformatics resource for invertebrate vectors and other organisms related with human diseases. Nucleic Acids Res. 2015;43 Database issue:D707-13; doi: 10.1093/nar/gku1117.				366471	OBJECTID
1265																		Giraldo-Calderon GI, Emrich SJ, MacCallum RM, Maslen G, Dialynas E, Topalis P, et al. VectorBase: an updated bioinformatics resource for invertebrate vectors and other organisms related with human diseases. Nucleic Acids Res. 2015;43 Database issue:D707-13; doi: 10.1093/nar/gku1117.				366593	OBJECTID
1266																		Giraldo-Calderon GI, Emrich SJ, MacCallum RM, Maslen G, Dialynas E, Topalis P, et al. VectorBase: an updated bioinformatics resource for invertebrate vectors and other organisms related with human diseases. Nucleic Acids Res. 2015;43 Database issue:D707-13; doi: 10.1093/nar/gku1117.				366594	OBJECTID
[truncated: 860 more rows]
